# Supplementary material for: RNA-binding activity of TRIM25 is mediated by its PRY/SPRY domain and is required for ubiquitination
Source: BMC Biol. 2017 Nov 8;15:105. doi: 10.1186/s12915-017-0444-9 (PMC5678581; doi:10.1186/s12915-017-0444-9)
Supplement: Additional file 2: Table S1. — Supplementary data showing protein names, SILAC ratios, peptide counts, and peptide intensities identified by SILAC MS in T7-TRIM25, T7-TRIM25ΔRBD, and T7-TRIM25 + RNases co-immunoprecipitation assays. (XLSX 22 kb) [file 12915_2017_444_MOESM2_ESM.xlsx]

## Sheet: Sheet1
Porteins identified in T7-TRIM25 Co-IP	heavy [beads]/light [T7-TRIM25 Co-IP] ratio	peptides	intensity		Porteins identified in T7-TRIM25ΔRBD Co-IP	heavy [beads]/light [T7-TRIM25ΔRBD Co-IP] ratio	peptides	intensity		Porteins identified in T7-TRIM25 + RNases Co-IP	heavy [beads]/light [T7-TRIM25 + RNases Co-IP] ratio	peptides	intensity
TRIM25	0.0217693	47.3333	101546000000		TRIM25	0.0192635	44.5	17682000000		TRIM25	0.042352	43.5	27294000000
ARG1	0.040491	6	23509000		S100A9	0.0800225	5.5	350085000		G3BP2	0.0682645	9	187520000
G3BP2	0.0513387	13	801770000		BAG6	0.106811	8	50291000		IGKC	0.078727	4	76439000
RPL35	0.070308	5	483610000		TBL1X	0.10775	4	20844000		IGHG1	0.081987	9	233030000
HIST1H1C	0.074109	6	474840000		AZGP1	0.111654	2	10951500		ARG1	0.0954615	5	28566500
G3BP1	0.0968207	11.6667	7.49992e+08		GAPDH	0.12001	10.5	223250000		VSIG8	0.12265	5	80565000
FAU	0.10966	3	95514000		ARG1	0.12759	5	27550000		PRDX2	0.14596	3	13339000
PIP	0.11416	2	8524700		BAG2	0.12921	8	308645000		S100A9	0.148	2	38182000
DSG1	0.117343	7.5	98431500		SERPINB3	0.14383	3	6079800		LYZ	0.16997	3	15729000
RPS12	0.119962	5	2.89164e+08		DSG1	0.146355	9.5	118186000		GAPDH	0.22274	6	90157000
ZC3HAV1	0.122579	16	3.24491e+08		RPS27A	0.15129	7	737085000		DSC1	0.258325	4.5	46778500
ELAVL1	0.1261	3	43933000		DSC1	0.154542	6	57172000		IMP4	0.27607	2	17570000
HNRNPR	0.12718	14	480690000		HUWE1	0.16162	35.5	224005000		RPL12	0.28879	5	46665000
RPS17L	0.13235	6	383340000		BLMH	0.17174	2	23990000		ALDOA	0.30581	2	9549900
CMSS1	0.1338	2	19864000		PRDX2	0.19782	4	11233000		RPS9	0.309875	7	125364500
RPL19	0.13725	4	157624000		LDHA	0.19828	9	115300000		JUP	0.310085	14	235940000
IGF2BP3	0.14717	7	36181000		PRDX6	0.20461	3	9806100		RPL13	0.31968	3.5	44569000
HNRNPAB	0.1587	3	65420000		HSPA1B	0.209455	22	467395000		RPL4	0.32147	11.5	132755000
HNRNPA0	0.1606	4	106230000		LGALS7	0.212929	6	171010500		RPL27	0.325315	5.5	184085000
SERPINB12	0.16269	3	19901000		NPEPPS	0.21664	3.5	14336800		RPL7	0.32805	12	356670000
TPI1	0.16303	3	13121000		HSPA8	0.219285	30	3604500000		IMPDH2	0.32893	2	7168000
CAT	0.16977	10	128290000		JUP	0.22271	21	425515000		RPL18	0.32928	3.5	50014000
PRDX2	0.17038	5	16468000		TF	0.23153	6	17749000		RPS8	0.3319	9	449605000
YBX1	0.176717	7	429039000		CALML5	0.23437	5	59019000		RPL3	0.334765	12.5	320430000
LRPPRC	0.17819	3	22785000		POLR2B	0.24295	2	5112100		S100A8	0.33701	3	31880500
RPS9	0.180163	10.6667	9.02861e+08		S100A8	0.246416	3	162386000		RPL27A	0.34048	6	135575000
RPL26	0.181812	5	1.61464e+08		TKT	0.24701	4	48779000		G3BP1	0.34051	6	33742500
TKT	0.18477	11	92236000		CASP14	0.251735	5.5	22561500		RPL8	0.347065	9	130745000
RAP1A	0.18791	2	40756000		SQSTM1	0.26456	9	125238500		ENO1	0.347625	9	133790000
AZGP1	0.19039	6	74287000		ANKHD1	0.27532	2	3601800		RPS29	0.34994	1	5272000
RPL36AL	0.199227	2.5	28272500		TPI1	0.27976	3	19574000		EP300	0.35093	28	501480000
RPL13	0.199434	6.5	253555500		PPIA	0.285455	3	21475500		RPL5	0.354745	5.5	93782500
RPL23A	0.20156	6.66667	284479000		G3BP2	0.286	4	18263500		RPL6	0.361255	5.5	41529000
RPL3	0.203036	13	497070000		DNAJA2	0.29327	5	32128000		TMEM33	0.36155	2	49466000
FAM83B	0.20418	2	4014900		TGM1	0.30168	2	4307800		RPL35A	0.36237	2.5	35535500
BLMH	0.20533	7	171190000		DNAJA1	0.325805	8	107760000		RPL14	0.36338	4	169550000
RPL31	0.209474	5	1.58735e+08		EP300	0.331105	28.5	491940000		RPL18A	0.36404	4.5	153085000
RPL36	0.213825	3	137012500		SEC23A	0.33794	1	11753000		DDB1	0.3758	8.5	46337000
EEF1A2	0.21408	8	9987700		ANXA1	0.34389	3	13865000		RPL15	0.37849	3.5	46066500
RPS27A	0.215203	6.33333	4.4405e+09		ENO1	0.35242	9	225437500		RPL13A	0.380525	5.5	127489000
RPL4	0.219896	17	893855000		TUBB2B	0.35374	24	79074000		CD55	0.38349	3.5	28860500
RPL37A	0.223475	2.5	23090500		CDK1	0.35697	3	21380000		MAGED2	0.38733	2	10606000
GAPDH	0.22473	8.33333	269784000		SERPINB12	0.35925	5	37194000		NCL	0.39157	15	590500000
RPL6	0.228227	8.5	242854000		EIF2S3	0.36348	9	120700000		DDX20	0.394585	2	11506000
RPS8	0.229113	9.33333	7.21437e+08		ALDOA	0.37339	3.5	46125000		DSG1	0.395955	6.5	83947500
RPL17	0.231028	6	3.23305e+08		FDPS	0.37854	4	37092500		KPNA2	0.3964	5	31793500
DDX23	0.23174	2	13265000		DDB1	0.37901	10	57954000		SNRPD3	0.40044	2	9870400
LTV1	0.23441	3	7607400		GPRC5A	0.38211	2	15931000		RPL35	0.402265	2	12639000
RPL22	0.23662	3.66667	1.98873e+08		S100A7	0.38269	3	29056000		GPRC5A	0.404195	2	14472750
RPL15	0.237085	6.5	424186500		DNAJB6	0.38629	2	12488000		RPL17	0.405885	5	79857500
SLC25A13	0.24222	6	57222000		HSPA2	0.38629	11	9397900		RPL7A	0.408525	12.5	390425000
HAL	0.2437	4	20327000		TUBB4B	0.388935	25.5	9604800000		USP5	0.40995	3	23652000
CKB	0.24706	4	14690000		RPS12	0.39023	2	17540000		DDX56	0.41022	3	9600800
GNL3	0.25086	5.5	53635400		TUBB2A	0.390535	23.5	78606000		UBTF	0.412505	3.5	15080500
HNRNPF	0.25246	5	39825000		HSPB1	0.39642	8	198750000		TCOF1	0.41504	6	47866000
RPL27A	0.25375	5.66667	145523000		TMED10	0.3987	2	13255000		RPS27A	0.41626	5	301695000
NOP16	0.25713	2	21214000		PRDX1	0.40163	4.5	65225000		RAB5B	0.41626	2	8752500
RPS24	0.257958	3.33333	9.76323e+07		ANXA2	0.407725	14.5	209970000		SLC1A5	0.41854	2	6423900
RPS13	0.258418	8	5.55643e+08		ILK	0.41707	2	6373700		FUS	0.42585	3	40867000
HNRNPUL2	0.26036	2	26411000		RPL6	0.42204	3.5	17812500		RPL30	0.426385	4.5	117155500
PPIA	0.26185	5	45235000		EEF1A2	0.422615	9	11646000		RPS13	0.428245	8.5	462050000
SLC25A6	0.26309	12	1580500000		IGHG1	0.42267	3	20518000		CREBBP	0.43401	16.5	61365500
RPL7	0.264483	12.6667	1323340000		RPS29	0.42882	1	11874000		MYO5B	0.43507	8	9138400
RPS7	0.264642	8.66667	241155000		TUBB	0.429315	24.5	2482850000		RPL36	0.43746	3	46223000
RPS3A	0.266401	12.6667	5.17837e+08		GPC1	0.42945	9.5	82656500		RPLP0	0.440775	7	135130000
RPL18	0.26854	4.5	329431000		AHNAK	0.43189	26.5	231720000		RPL10	0.4412	10	206460000
RPL27	0.269598	5.66667	4.32191e+08		CD55	0.433605	4.5	29630000		SF3B1	0.44549	2	12803000
CD55	0.270935	3.5	26800500		YBX1	0.4372	3.5	25850500		PRDX1	0.450315	4	35533500
RPS4X	0.271171	13	5.23633e+08		WDR77	0.44091	2	9758700		RPS23	0.451795	3.5	73776000
RPS15	0.27194	2	10138100		PGAM2	0.44679	2	27178000		ALPP	0.452175	10.5	144912000
RPL5	0.275093	4.66667	84003000		MAGED2	0.44782	3.5	15610000		GPC1	0.453925	9	110516000
PABPC1	0.280428	13	4.06623e+08		PSMD1	0.45317	2	13916000		RPS2	0.456025	10.5	296530000
TAGLN2	0.284	2	5343100		VCP	0.453675	5.5	34986050		XRCC5	0.46092	19	309320000
IMPDH2	0.2865	2	7398500		CREBBP	0.45488	18.5	73041500		RPL21	0.463065	4	110580000
RPL30	0.286907	3.66667	109404000		RPL13	0.454945	2.5	25278000		FCF1	0.47034	2	5311300
RPL18A	0.288022	5.33333	2.32097e+08		EIF2B4	0.460035	5.5	30215000		RPL10A	0.47077	3	8489300
MDH1	0.29165	2	6860800		DSP	0.46151	75	1244305000		RPS24	0.47288	4	67951500
RPL32	0.292613	5	1.23371e+08		RPS10	0.465025	4	129429500		TMED9	0.47348	2	7860400
DSC1	0.294135	3	24154500		YWHAZ	0.468705	5.5	44889000		SYPL1	0.47517	2	11077000
RPL14	0.29427	4	3.84133e+08		TUBB6	0.46875	24	846090000		XRCC6	0.476475	19	423600000
RPS15A	0.295023	7.66667	2.95337e+08		TUBB3	0.46953	20.5	270150000		RPL22	0.47785	3	46717500
ASS1	0.29586	3	13308000		TNPO3	0.47381	2	6545900		IMP3	0.47893	2	27730000
ANXA5	0.29682	3	8714600		CAT	0.47441	6	27735000		MYL12B	0.479965	11	1254050000
MYL1	0.29966	2	31998000		UPF1	0.47899	3	8167950		BCL9	0.48178	2	6651800
RPL13A	0.300201	5.33333	2.0892e+08		XPO7	0.48464	2	12281000		RPL34	0.48248	2	37227000
RPL8	0.30042	8.33333	240208000		ZC3HAV1	0.48699	5	15379000		NAP1L1	0.48368	2	16233500
RPS2	0.302093	9.66667	4.95677e+08		TUBB4A	0.487235	22.5	31976000		RPL37A	0.48675	1	9216200
RPS25	0.30508	3.33333	2.65433e+08		CAD	0.49383	7	22561000		UTP11L	0.48705	2	10327000
PRPF19	0.31097	5	79808000		PRPF6	0.49571	4.5	11260750		FAM83H	0.491605	15	186855000
GPRC5A	0.312475	2	16648500		RPS15	0.499265	3.5	32417500		EIF2B4	0.49303	3	13144000
RPS23	0.312476	4.66667	1.66665e+08		IGF2BP1	0.50434	4	26902000		RPS4X	0.493615	12.5	309650000
RPS6	0.313067	5	195568000							HSPB1	0.497305	4.5	98737000
RPS16	0.313743	7	5.74363e+08							RPS11	0.49762	10	377445000
JUP	0.31505	12	1.35503e+08							PRKDC	0.498445	50.5	424730000
SYNCRIP	0.31844	9.66667	1.06585e+08							RPL31	0.499885	4	37276000
ENO1	0.318457	9.66667	1.61678e+08							MSH2	0.502225	3	13482300
RPL35A	0.319858	3.33333	51752000							PRPF8	0.5024	6	36368000
RPL7A	0.32065	12.6667	522620000							RPS15	0.50333	2	40035500
IMP4	0.32184	2	10483000							RPL38	0.504695	3	53554500
RPL10	0.325393	8	2.82227e+08
FSCN1	0.32647	3	7557900
HNRNPUL1	0.33005	2.5	17276950
RPS14	0.33322	5	1.77789e+08
PGAM1	0.33443	3	15258000
PSMC5	0.33787	2	10556000
PABPC4	0.337943	8.33333	5.79823e+07
ILF2	0.340603	5.66667	1.05972e+08
RPL10A	0.34385	7.33333	601470000
XPOT	0.34386	3	3467700
PKP3	0.34539	2	3148700
DHX9	0.346063	14.3333	1.72803e+08
RPS17	0.34694	3.5	39874000
ANXA2	0.3477	10	102780000
POLR2B	0.34852	2	2457300
HNRNPD	0.348535	3	58053450
LDHB	0.3499	4	21406850
TARS	0.351155	4	19660500
DCAF13	0.35153	3	9186400
UBTF	0.35196	2.5	8936500
RPS26	0.352693	2.66667	1.42361e+08
ALPP	0.353445	11.5	183530000
HNRNPC	0.355465	6.5	175685000
MYO5C	0.35556	10	21353000
RPL12	0.35802	4.66667	7.32177e+07
MAGED2	0.359325	2	5849700
RBMX	0.360365	3.5	182667500
NAP1L1	0.361405	3	26757500
TRIP13	0.36874	5	89923000
RPS19	0.369793	4.33333	70815000
DDX56	0.37216	4	9629200
TF	0.37305	3	7851900
KLHDC10	0.37625	2	4879600
LDHA	0.37636	7.5	111596500
MAGEB2	0.3769	3.5	20739000
DNTTIP2	0.37707	7.5	37959500
PGK1	0.37798	11	96594000
NCL	0.37891	18.6667	9.65913e+08
ILF3	0.379717	8.33333	1.21596e+08
RPL21	0.380547	4	195813000
HNRNPL	0.384595	3	29726850
NAT10	0.386075	8	66653000
RPLP0	0.38617	8	2.97303e+08
CHD4	0.38681	3	23820000
GPC1	0.3892	11	93020000
RPL11	0.39109	3.66667	1.74257e+08
PRPF6	0.39128	2	5245000
WDR46	0.3948	5	14222200
DDX5	0.396997	14	2.63733e+08
GDI2	0.39976	3	9503000
HSPA1A	0.405873	14.3333	2.79142e+08
RPS11	0.40605	11.3333	5.56767e+08
VCP	0.40786	6	25518000
PRDX1	0.409613	3.66667	4.69547e+07
EIF2S2	0.409773	3	20154600
SF3B2	0.414195	3.5	19635750
EEF2	0.41852	11.6667	105477000
HNRNPU	0.420237	15.6667	6.55107e+08
ALYREF	0.42037	3	80359000
CUL4A	0.42139	2	17872000
DSP	0.42453	43	4.16493e+08
DDX27	0.42574	4	11977000
AP3B1	0.42964	2	8669800
PPP2CA	0.4307	2	4579600
FAM83H	0.43466	14	72638000
KPNA2	0.434707	3	2.25942e+07
CAD	0.43581	5	11415000
RPL9	0.438267	4.66667	108565000
PFN1	0.44334	2	15840000
RPL34	0.44713	2	25330000
DNAJA2	0.44814	2	13923000
HNRNPA1	0.452527	7.33333	1.79363e+08
TOP1	0.45346	3	38765000
DDX21	0.458222	10.6667	2.75554e+08
RPSA	0.46082	4	19834000
RBM39	0.46104	4	5.46277e+07
IGF2BP1	0.462995	5	74221200
ANXA1	0.46604	5	10601000
FDPS	0.46664	4	39507000
PKM	0.466937	12	1.99752e+08
SLC1A5	0.469437	2.33333	11136100
ALDOA	0.471705	6.5	60894050
EIF2S3	0.4718	5	5.65227e+07
DDX10	0.47344	6	15312000
RPS20	0.47382	2.33333	7.95777e+07
TRIM28	0.4755	4	68930000
BRIX1	0.477373	3.66667	64767300
MYBBP1A	0.47787	4	7764900
RPL38	0.481283	3	7.06797e+07
HSPA1B	0.48341	13	107672500
MYO5A	0.484655	43.5	427740000
RPL28	0.487033	3.66667	6.26977e+07
MCM7	0.4875	1.5	5086650
MATR3	0.487577	5.66667	6.98273e+07
TGM1	0.48835	5	37404000
RBBP4	0.4884	2	35644000
GLTSCR2	0.48957	2	12456000
EEF1G	0.495553	10	175698000
RSL1D1	0.495688	9	117143000
UPF1	0.498955	3.5	7214900
ABCF2	0.50185	9.66667	88336000
EFTUD2	0.50232	5	14310000
CCT3	0.50448	7.66667	8.61123e+07
