# Supplementary material for: RNA-binding activity of TRIM25 is mediated by its PRY/SPRY domain and is required for ubiquitination
Source: BMC Biol. 2017 Nov 8;15:105. doi: 10.1186/s12915-017-0444-9 (PMC5678581; doi:10.1186/s12915-017-0444-9)
Supplement: Additional file 3: Table S2. — Supplementary data showing protein names, SILAC ratios (more than two-fold), peptide counts, and peptide intensities identified by SILAC MS in wild-type and TRIM25 KO HeLa cells. (XLSX 33 kb) [file 12915_2017_444_MOESM3_ESM.xlsx]

## Sheet: Sheet1
Proteins identified in cell extract	heavy [WT]/light [TRIM25 KO] ratio	peptides	intensity	heavy [TRIM25 KO]/light [WT] ratio	peptides	intensity	T7-TRIM25 Co-IP	T7-TRIM25 CLIP-seq
TRIM25	6.7419	9	549690000	0.23411	6	813390000	x
SERPINB5	5.8696	3	883890000	0.25229	16	1286800000
TMX2	3.8401	7	571710000	0.68369	5	399310000		x
ERLIN1	2.3137	3	140800000	0.73769	4	233620000		x
EPHX1	2.2844	5	491440000	0.55596	10	952530000
RCN3	2.1108	3	322010000	0.52204	5	456420000
ZC3HAV1	0.83742	14	2041400000	2.259	13	870980000	x
CRABP2	0.69928	7	408320000	2.2715	9	484950000
Proteins identified in both experiemnts (heavy [WT]/light [TRIM25 KO] ratio and heavy [TRIM25 KO]/light [WT] ratio) that change more than two fold.
