# Supplementary material for: RNA-binding activity of TRIM25 is mediated by its PRY/SPRY domain and is required for ubiquitination
Source: BMC Biol. 2017 Nov 8;15:105. doi: 10.1186/s12915-017-0444-9 (PMC5678581; doi:10.1186/s12915-017-0444-9)
Supplement: Additional file 4: Table S3. — Supplementary data showing gene names and number of RNA reads derived from three independent T7-TRIM25 CLIP-seq experiments. (XLSX 117 kb) [file 12915_2017_444_MOESM4_ESM.xlsx]

## Sheet: genes_intersect.reads
gene name	TRIM25 CLIP-seq sense reads (TRIM25)	TRIM25 CLIP-seq antisense reads (TRIM25)	TRIM25 CLIP-seq sense reads (TRIM25_1)	TRIM25 CLIP-seq antisense reads (TRIM25_1)	TRIM25 CLIP-seq sense reads (TRIM25_2)	TRIM25 CLIP-seq antisense reads (TRIM25_2)
AACS	31	0	27	1	69	2
ABCA13	5	1	44	4	96	0
ABCB7	4	1	10	0	22	2
ABCC1	78	1	158	3	289	5
ABCC4	23	3	39	1	72	4
ABCD1	75	4	80	0	111	0
ABCD3	33	0	43	0	68	3
ABCF1	53	0	46	0	64	0
ABHD12	21	16	29	7	55	21
ABHD15-AS1	72	124	71	160	92	238
ABI2	10	13	12	24	27	30
ABL1	159	2	192	3	315	5
ABL2	91	7	221	4	349	10
ABLIM1	29	1	46	3	76	4
ABR	21	5	42	5	73	13
ABTB2	36	5	48	5	96	7
AC002401.1	0	39	0	34	0	53
AC002985.3	28	21	20	47	47	65
AC003075.4	0	5	1	7	0	11
AC004448.5	35	1	72	8	103	9
AC004824.1	2	0	8	0	7	0
AC004943.1	48	0	12	0	14	0
AC005104.3	0	8	0	11	0	21
AC005262.2	0	11	0	16	0	26
AC005606.15	0	23	0	14	0	37
AC005785.2	0	19	0	8	0	20
AC005943.2	48	3	52	1	84	1
AC006486.9	90	0	143	2	218	4
AC006538.4	23	0	30	2	43	0
AC007192.6	0	20	0	28	0	46
AC007193.8	0	6	0	6	0	5
AC008781.7	0	48	1	28	1	57
AC009501.4	0	5	0	5	0	12
AC010226.4	0	14	0	42	0	97
AC010976.2	1	10	2	16	2	43
AC011530.4	19	0	26	0	44	0
AC012358.8	1	9	2	14	2	16
AC016734.2	14	0	22	0	34	0
AC017101.10	0	30	0	17	2	45
AC017104.3	4	0	12	0	37	0
AC018462.2	0	6	1	15	3	24
AC018688.1	142	0	56	0	99	0
AC018816.3	0	10	1	17	1	35
AC073610.5	41	0	97	0	141	1
AC074117.10	2	5	3	7	10	13
AC079949.1	123	0	144	0	372	0
AC090950.1	113	0	135	0	203	0
AC091053.2	14	0	5	0	22	0
AC091153.4	1	29	0	62	1	94
AC092171.4	0	30	0	66	0	99
AC093818.1	0	12	0	25	2	42
AC093838.4	42	0	70	0	106	0
AC097381.1	0	5	1	11	0	17
AC099314.1	15	0	68	0	120	0
AC107081.5	0	56	1	115	0	270
AC109333.10	0	3	0	5	0	8
AC114498.1	6	26	5	8	8	21
AC114730.11	0	12	0	3	0	8
AC217773.1	13	0	12	0	10	0
AC245369.1	19	0	57	0	136	0
ACACA	110	4	238	14	411	16
ACADVL	40	5	54	3	96	7
ACO2	58	19	47	34	91	39
ACOT13	4	2	9	6	11	8
ACOT9	15	1	15	2	41	2
ACSL1	25	2	45	1	63	2
ACSL3	47	2	68	0	140	0
ACTG1P14	14	0	40	0	72	0
ACTN1	58	0	78	0	126	1
ACTN4	108	1	223	4	318	5
ADAM10	32	2	49	5	70	7
ADAM15	123	0	138	2	212	0
ADAP2	17	0	19	0	36	1
ADARB1	129	2	214	2	347	3
ADAT1	11	3	15	1	29	0
ADCY3	69	27	105	67	177	81
ADCY6	52	1	84	1	134	0
ADD1	53	1	55	0	104	3
ADGRA3	27	1	34	2	52	0
ADGRE5	37	0	40	2	47	5
ADGRF3	2	4	0	4	1	17
ADGRL1	93	7	135	10	194	13
ADIPOR1	86	0	87	0	133	1
ADNP	30	5	69	2	134	3
ADPGK	27	0	27	0	47	1
ADPGK-AS1	0	8	0	7	0	9
ADPRHL2	5	0	18	0	28	0
ADRA2C	16	0	21	0	22	0
ADRM1	69	2	74	2	152	6
ADSL	12	2	25	0	70	1
ADSS	9	1	15	1	30	2
AF111168.4	2	0	2	0	1	0
AFAP1	118	0	268	0	442	1
AFAP1-AS1	0	65	0	143	0	232
AFAP1L1	12	0	30	0	29	1
AFF1	92	3	111	6	232	15
AFF4	70	6	155	12	259	23
AFG3L2	61	0	68	0	132	1
AGAP1	136	7	217	3	385	13
AGAP3	117	0	171	0	264	1
AGBL5	15	2	12	2	32	5
AGFG1	14	2	46	3	80	3
AGFG2	15	0	49	1	83	1
AGK	12	2	16	2	29	4
AGO2	158	1	281	3	410	5
AGPAT1	27	1	32	0	64	0
AGPAT2	19	0	30	2	46	0
AGTRAP	15	0	23	0	43	0
AHDC1	30	1	63	0	86	2
AHR	17	1	21	0	51	0
AHRR	32	0	36	2	62	2
AIFM1	9	2	19	1	45	2
AJ003147.9	26	6	47	1	85	7
AK3	42	1	51	1	92	0
AK4	40	1	72	1	108	1
AKAP10	13	1	29	3	53	3
AKAP13	184	3	408	4	642	3
AKAP8L	39	1	36	0	59	1
AKIRIN1	91	0	84	1	135	0
AKT1S1	16	1	42	1	57	2
AL021546.6	8	6	21	13	35	16
AL139099.2	167	0	114	0	147	0
AL139099.3	114	0	187	0	254	0
AL161626.1	60	0	80	0	108	0
AL513412.1	41	2	92	3	134	14
AL627171.1	100	0	139	0	264	0
AL662801.1	9	0	7	0	11	0
AL713899.1	51	0	93	0	179	0
ALDH1L2	10	3	12	1	12	2
ALG8	22	0	26	4	36	3
ALG9	18	1	41	3	120	1
ALG9-IT1	9	1	26	0	82	1
ALKBH5	50	0	113	0	137	0
ALMS1	18	2	41	0	57	4
ALYREF	81	0	50	0	83	0
AMBRA1	57	5	115	2	156	4
ANAPC1	54	1	62	2	109	5
ANAPC11	7	8	12	7	21	15
ANAPC7	15	1	32	1	55	1
ANGEL2	16	0	15	0	17	0
ANKH	26	7	40	15	76	20
ANKHD1	46	2	85	4	139	4
ANKHD1-EIF4EBP3	46	2	84	6	140	6
ANKLE2	48	1	84	2	135	1
ANKRD11	195	7	272	3	417	9
ANKRD13C	7	0	33	1	52	7
ANKRD19P	1	6	2	12	4	17
ANKRD28	30	249	46	188	117	298
ANKRD30BL	163	1	188	1	383	2
ANKRD33B	230	0	331	0	486	1
ANKRD52	98	0	111	1	197	0
ANKS1A	48	6	70	2	127	5
ANKS3	12	0	17	1	16	3
ANKS6	45	0	30	0	41	0
ANKUB1	16	7	27	17	45	17
ANLN	24	0	37	1	77	0
ANP32E	25	1	27	1	61	0
ANTXR1	28	0	54	0	106	0
ANXA6	17	0	33	1	75	0
ANXA8L1	31	1	48	0	73	1
AP000304.12	27	35	32	70	52	94
AP000320.7	38	0	92	2	160	7
AP000350.10	45	0	43	0	62	3
AP000487.5	3	14	8	20	10	33
AP000487.6	2	59	1	63	2	99
AP000936.1	4	0	7	0	11	0
AP001439.2	0	11	1	13	1	14
AP001524.1	5	0	17	0	33	0
AP002954.4	2	26	0	52	5	82
AP003041.1	0	9	0	10	0	20
AP006621.8	1	7	2	8	8	17
AP1B1	90	2	101	2	141	0
AP1S1	63	0	62	0	123	0
AP2A1	45	1	56	3	77	0
AP2B1	78	3	139	0	198	4
AP2M1	66	0	78	0	116	1
AP3S2	38	1	52	3	69	0
APBB3	7	70	4	79	4	122
API5	10	0	31	1	58	0
APLP2	85	1	124	1	253	5
APOL2	12	0	18	0	34	0
APOLD1	25	1	43	2	66	2
APP	108	1	101	5	226	8
ARAP1	57	1	80	0	115	1
ARAP1-AS2	0	4	0	9	0	12
ARF3	51	0	96	0	130	0
ARFGEF2	48	0	81	4	121	1
ARFRP1	18	0	35	0	59	0
ARHGAP1	23	0	45	0	55	0
ARHGAP11A	10	2	16	0	30	0
ARHGAP27	28	0	45	1	79	0
ARHGAP32	29	0	35	4	69	2
ARHGAP39	30	1	34	2	57	1
ARHGAP4	14	0	17	0	23	1
ARHGEF11	51	1	105	1	95	1
ARHGEF12	71	0	82	1	130	5
ARHGEF34P	18	0	30	0	34	1
ARHGEF4	65	3	94	2	137	5
ARID1A	31	2	23	2	38	1
ARID1B	55	5	81	6	129	8
ARID2	30	2	43	2	72	3
ARID4B	43	2	50	1	90	10
ARIH1	31	1	72	3	79	2
ARL5A	31	0	28	1	50	0
ARNT	20	1	42	1	77	1
ARPC1A	42	2	54	2	121	1
ARPC1B	51	3	80	4	134	1
ARPC4	28	3	56	2	98	2
ARPC4-TTLL3	29	3	58	3	102	4
ARPC5	17	1	48	0	85	0
ARPIN	17	0	11	0	12	1
ARPP19	22	0	26	0	51	0
ASAP1	55	2	76	5	110	2
ASB13	24	1	47	0	92	0
ASNS	9	0	24	0	45	0
ASPH	67	79	80	106	168	175
ASXL2	47	5	79	9	119	15
ATAD2	18	3	33	9	65	24
ATAD3A	92	0	85	2	141	0
ATAD3C	13	0	14	0	22	0
ATE1	15	1	24	2	44	4
ATF3	20	0	52	1	74	0
ATF6	30	3	43	1	69	0
ATG2A	23	0	44	1	65	0
ATG7	22	30	31	40	52	57
ATL3	31	2	49	0	86	1
ATN1	92	4	104	1	126	1
ATOX1	9	10	12	9	26	25
ATP11A	163	1	237	0	348	3
ATP1B1	9	4	18	0	31	1
ATP1B3	34	1	36	1	72	2
ATP2A2	232	3	296	2	533	3
ATP2B1	67	1	73	0	158	1
ATP2B4	28	4	75	1	111	4
ATP5F1	17	9	26	9	48	21
ATP6V1G2-DDX39B	33	0	60	0	123	1
ATXN7L3B	63	0	59	0	93	0
AXIN1	69	2	120	0	168	6
B3GALNT2	13	1	21	0	39	1
B4GALNT1	23	0	62	0	63	1
B4GALT1	328	0	487	0	726	0
B4GALT1-AS1	0	9	0	37	1	62
B4GALT3	23	0	73	1	80	0
B4GALT5	55	2	139	1	191	4
B4GALT7	23	0	21	0	25	1
BABAM1	35	0	42	0	45	0
BACE2	19	0	36	0	59	0
BACH1	22	5	81	1	128	3
BAHCC1	67	0	76	0	95	1
BAIAP2	33	0	48	1	86	0
BANP	26	1	43	0	85	3
BAX	11	0	24	0	29	2
BBX	53	3	88	4	150	1
BCAR1	44	0	82	1	85	0
BCAR3	75	1	109	3	138	4
BCAT2	8	0	25	0	30	2
BCL2L2-PABPN1	47	1	61	0	81	0
BCL7B	44	0	58	0	84	0
BCOR	146	5	172	3	298	10
BCR	70	4	114	0	178	5
BID	14	1	19	0	29	2
BIN1	60	0	62	0	88	0
BIRC2	12	1	15	0	34	1
BLCAP	20	2	19	0	45	0
BLMH	17	0	52	2	92	1
BLOC1S3	15	0	23	0	32	0
BLOC1S6	19	0	15	1	38	2
BLVRA	7	0	14	0	37	2
BMP6	67	3	130	4	222	3
BMPR1A	33	0	31	2	62	3
BOP1	72	2	112	2	143	4
bP-21201H5.1	18	2	18	4	27	2
BRD1	43	1	69	2	82	1
BRD3	23	0	40	1	65	1
BRD4	181	2	223	0	350	1
BRD9	45	3	74	4	127	0
BRI3	50	19	42	67	85	65
BRI3BP	47	0	88	1	113	0
BRSK2	14	0	38	0	57	0
BSG	107	0	142	0	255	1
BST2	42	0	78	0	165	0
BTAF1	12	1	43	0	47	1
BTBD1	16	3	42	2	59	1
BTBD3	61	0	94	0	172	0
BTRC	16	6	34	8	60	6
BX470102.3	0	9	0	39	0	59
C10orf76	46	4	63	7	89	5
C11orf84	58	0	55	0	69	0
C12orf45	17	4	9	8	24	6
C12orf57	15	0	8	0	21	1
C14orf37	16	21	45	19	81	51
C15orf38-AP3S2	46	0	43	3	63	1
C15orf41	30	2	35	0	62	3
C16orf45	11	12	25	28	23	37
C16orf62	2	31	5	30	5	44
C17orf51	86	0	74	0	136	0
C18orf25	23	1	44	2	53	3
C19orf44	4	25	10	81	15	113
C1orf228	1	52	2	25	6	47
C1QBP	98	1	148	1	263	3
C20orf24	13	0	16	0	53	1
C22orf29	38	0	47	0	61	0
C22orf39	42	3	105	4	141	13
C2CD3	32	1	31	0	53	2
C2orf61	1	43	0	21	2	44
C2orf82	9	0	15	0	30	0
C2orf88	6	1	25	5	82	15
C4orf19	1	31	3	20	6	33
C6orf106	82	2	83	2	127	6
C6orf223	15	0	19	2	16	0
C7orf50	53	7	91	15	150	21
C7orf55-LUC7L2	30	4	76	1	158	6
CABLES1	38	2	54	3	82	4
CACNA2D1	36	1	46	0	68	4
CALR	130	0	244	0	385	0
CAMKK2	29	1	33	2	53	2
CAMTA1	33	6	67	12	136	10
CAND1	33	0	82	0	127	1
CANX	247	2	274	3	525	4
CAPN15	182	0	224	0	329	1
CAPZA2	14	1	31	1	44	0
CAPZB	30	3	46	4	79	4
CARS	19	0	30	2	31	2
CARS-AS1	0	7	0	9	0	8
CASC4	23	5	23	0	55	7
CAST	31	5	38	3	70	12
CASZ1	33	3	38	0	47	4
CBL	49	0	107	1	173	2
CBR4	6	80	10	177	18	279
CBSL	47	0	74	0	110	1
CBY1	7	1	12	3	17	3
CCDC134	16	0	12	0	23	1
CCDC144NL-AS1	0	83	2	116	2	145
CCDC174	7	0	12	0	14	0
CCDC22	9	0	15	0	18	1
CCDC47	28	0	31	5	76	8
CCDC6	18	0	53	2	76	1
CCDC85C	162	4	204	5	290	9
CCDC88A	16	2	39	1	49	3
CCM2	17	1	36	1	41	3
CCNC	44	0	22	0	44	4
CCND1	127	1	244	1	385	0
CCNF	29	0	48	0	62	2
CCNG1	88	0	63	0	111	0
CCNK	5	100	6	143	8	192
CCNT2	15	1	30	0	41	0
CCNY	41	11	55	9	104	12
CCT3	146	1	174	2	266	2
CCT4	85	0	140	1	311	0
CCT5	185	0	361	0	604	0
CCT6A	54	0	113	1	207	0
CD109	22	2	23	0	57	0
CD151	22	0	61	0	115	1
CD276	68	0	70	0	105	0
CD320	15	0	33	0	51	0
CD44	14	0	33	2	54	1
CD81	33	0	45	0	64	0
CDC123	28	0	43	5	89	2
CDC26	0	13	2	24	5	46
CDC42SE2	20	0	39	1	70	6
CDCA5	31	0	59	0	79	1
CDCP1	10	0	17	0	29	0
CDH1	15	1	70	3	128	3
CDIP1	46	2	53	3	104	3
CDK13	62	1	59	4	99	5
CDK17	13	2	36	1	45	2
CDK6	234	0	398	2	699	2
CDKL5	32	2	52	0	88	11
CEACAM19	17	0	43	1	55	2
CEBPB	51	0	79	1	98	1
CELF1	174	0	202	2	365	3
CELSR1	79	7	130	3	176	2
CENPO	43	26	87	18	92	46
CENPT	18	10	14	16	12	33
CEP250	48	0	41	0	73	0
CEP295NL	9	0	11	0	22	0
CEP72	28	0	73	7	115	12
CEP85	24	0	63	0	63	1
CERK	31	0	41	1	56	0
CERS2	56	1	116	10	196	13
CERS6	64	1	67	2	103	9
CERS6-AS1	0	24	0	21	0	23
CGN	17	0	40	0	57	2
CH17-373J23.1	11	0	8	0	16	0
CH507-513H4.1	97837	7	88542	25	127809	41
CH507-513H4.4	0	2550	0	4129	0	7898
CH507-513H4.6	0	2607	0	4016	0	7801
CH507-528H12.1	82375	11	79429	22	118204	57
CH507-9B2.9	8	0	15	1	19	0
CHADL	0	11	0	16	0	29
CHCHD3	109	3	297	2	450	4
CHD2	56	3	125	0	218	4
CHD3	55	59	63	24	81	16
CHD4	99	0	160	1	234	0
CHD7	85	2	143	0	244	1
CHERP	72	1	172	8	209	4
CHFR	23	3	33	5	42	8
CHML	8	0	21	0	54	0
CHMP1B	10	0	10	0	23	1
CHN1	7	0	15	0	23	2
CHPF	28	1	81	0	104	1
CHRNB4	8	0	10	3	17	1
CHST11	32	1	64	0	113	3
CHSY3	13	2	33	0	58	3
CHTF8	32	0	37	1	56	0
CIDEB	5	17	4	30	5	44
CIRH1A	28	5	31	21	89	18
CITED4	8	0	15	0	15	0
CKB	53	0	145	0	252	1
CLASP1	46	26	84	73	161	157
CLCN3	23	3	41	0	73	2
CLCN7	39	0	48	0	113	1
CLDN12	10	1	26	0	48	3
CLIC4	15	2	45	4	87	3
CLK3	4	27	10	30	21	55
CLN6	42	0	47	1	83	4
CLNS1A	19	1	44	2	76	5
CLPTM1	74	0	44	2	67	0
CLSTN1	60	4	112	4	151	6
CLTA	9	17	23	23	39	48
CMC2	12	5	14	14	33	14
CMIP	109	0	160	2	257	3
CMPK1	14	2	58	4	114	2
CMSS1	24	0	45	1	75	2
CMTM4	55	3	75	2	86	1
CMTM8	12	2	28	1	52	3
CNNM2	45	13	88	17	157	32
CNNM3	28	1	43	4	59	2
CNNM4	37	3	47	0	92	2
CNOT1	85	2	133	0	222	7
CNPY2	15	2	14	0	53	0
CNPY3	8	0	9	0	21	0
COBL	95	1	201	2	342	1
COCH	0	3	0	6	0	5
COG8	28	39	37	53	69	63
COL5A1	54	1	73	1	124	0
COL6A1	23	0	41	1	64	0
COLGALT1	309	1	278	4	450	1
COMMD1	26	3	39	3	54	6
COMTD1	6	0	14	0	12	0
COPE	62	0	36	0	71	0
COPS2	17	0	18	1	39	0
COPZ1	21	2	65	0	94	2
COX15	15	6	42	12	77	14
COX6A1	7	0	18	2	23	2
COX7A2L	27	2	32	1	64	4
CPA4	20	2	33	0	34	2
CPNE1	48	1	114	1	162	2
CPS1	224	1	415	0	732	0
CPSF3L	29	21	35	27	62	41
CPT1A	113	1	190	2	317	2
CR536603.1	12	0	6	0	11	2
CREB3L2	106	0	135	0	246	1
CREBBP	44	2	68	4	98	4
CREG2	23	0	22	0	25	1
CRIM1	169	0	124	1	256	2
CRLF3	32	4	29	11	58	12
CROCC	397	2	237	3	398	3
CROCCP4	169	0	85	0	172	0
CRTAP	43	1	63	0	73	1
CRTC2	11	0	30	1	61	0
CRTC3	181	1	209	2	278	3
CRTC3-AS1	2	154	3	153	6	186
CS	29	3	91	7	124	0
CSDE1	183	0	264	0	467	1
CSF1	24	0	43	0	68	0
CSNK1A1	48	0	132	0	225	1
CSNK1D	33	46	66	87	94	114
CSNK1G3	12	0	41	1	75	2
CSTF3	2	8	7	9	15	7
CTA-797E19.2	0	25	0	7	0	21
CTB-13L3.1	8	1	19	0	38	3
CTB-171A8.1	2	47	4	99	4	131
CTB-180A7.6	4	1	6	0	4	0
CTB-31O20.6	0	95	0	120	0	152
CTB-43P18.1	0	3	0	8	0	7
CTB-50L17.10	19	1	30	1	30	0
CTB-55O6.12	7	83	11	108	14	152
CTB-5E10.3	0	7	0	9	0	9
CTB-89H12.4	13	0	71	0	113	0
CTB-96E2.3	13	1	20	1	16	0
CTB-96E2.7	0	8	0	6	0	6
CTBP1	75	0	73	2	139	3
CTBP1-AS	0	53	0	32	0	71
CTBP2	82	10	162	16	263	23
CTC1	26	0	30	0	62	2
CTC-250I14.3	0	71	0	91	0	101
CTC-260F20.3	9	0	9	0	39	0
CTC-425F1.4	0	34	0	64	0	82
CTC-432M15.3	78	1	145	5	228	7
CTC-435M10.3	9	19	8	33	26	44
CTC-458I2.2	0	12	0	21	0	46
CTC-490E21.12	20	3	33	4	46	3
CTC-548K16.5	0	28	1	29	1	25
CTC-786C10.1	12	0	15	0	22	0
CTCF	55	1	58	2	86	7
CTD-2007L18.5	0	6	0	24	0	34
CTD-2012K14.6	0	5	0	8	1	1
CTD-2031P19.5	0	22	0	22	0	53
CTD-2154I11.2	1	26	1	26	0	37
CTD-2196E14.5	0	25	0	6	0	11
CTD-2278I10.6	42	0	52	0	54	0
CTD-2525I3.3	0	11	0	30	0	33
CTD-2555O16.2	0	14	1	8	2	23
CTD-2583A14.10	14	3	31	3	45	6
CTD-3185P2.1	0	3	1	16	4	11
CTD-3193O13.12	0	25	0	57	2	77
CTD-3222D19.2	123	6	287	21	375	20
CTD-3252C9.4	8	0	5	0	13	0
CTDNEP1	46	1	43	1	87	2
CTNNA1	78	7	137	8	236	4
CTNNA3	26	5	61	9	117	14
CTNNAL1	41	0	32	0	70	2
CTNNB1	66	0	92	0	184	2
CTPS1	30	0	62	0	97	1
CTSB	30	0	41	0	62	3
CTSD	12	0	43	0	61	0
CTTNBP2NL	15	0	36	1	68	0
CUEDC1	15	1	21	0	29	4
CUL5	24	3	32	1	49	0
CUTC	27	15	56	45	101	82
CUX1	255	8	414	9	663	26
CYB561	25	0	50	0	79	0
CYFIP1	58	4	78	22	120	38
CYP4F26P	38	0	44	0	78	1
CYTH3	50	1	76	2	117	2
DAB2IP	129	0	139	0	230	6
DAG1	215	0	347	2	547	3
DAGLB	65	0	158	2	291	8
DALRD3	17	12	23	15	25	13
DANCR	14	0	27	0	29	0
DAP3	18	6	36	4	57	10
DAZAP1	55	2	91	0	176	0
DAZAP2	23	8	19	13	59	18
DCAF10	15	3	26	1	26	1
DCAF5	21	1	35	6	50	7
DCAF6	23	7	37	20	63	27
DCAF7	40	0	74	0	104	1
DCP1A	37	1	74	3	76	2
DCTN1	59	0	64	0	109	0
DCTN4	21	0	31	0	38	0
DCUN1D4	13	0	18	0	40	0
DCXR	10	0	22	0	24	0
DDAH1	30	0	36	2	96	3
DDHD1	15	0	39	2	65	1
DDX1	17	1	37	1	80	0
DDX20	24	0	30	0	45	0
DDX23	19	1	78	0	104	1
DDX24	26	2	22	1	61	1
DDX39B	33	0	60	0	123	0
DDX3P3	13	0	8	0	24	0
DDX42	30	2	58	0	94	1
DDX46	28	1	59	2	70	6
DDX47	17	0	35	0	51	1
DDX5	54	0	54	3	101	2
DDX56	62	0	73	1	119	1
DDX6	47	2	106	4	147	3
DEDD	14	0	21	0	36	0
DEF8	26	3	45	0	50	1
DENND5A	72	1	106	2	169	4
DENND5B	21	2	55	4	81	4
DESI1	23	0	56	1	70	0
DGCR2	58	2	95	9	133	2
DGKD	152	1	226	0	366	2
DHFR	85	0	111	1	187	4
DHX16	31	0	30	1	55	0
DHX33	59	0	110	0	178	0
DHX34	61	1	83	0	107	0
DHX36	8	0	15	0	32	3
DHX8	33	12	50	13	70	26
DIAPH1	236	2	206	1	402	2
DICER1	42	0	44	0	84	1
DIDO1	98	0	129	0	178	2
DIO2	62	1	45	0	104	5
DIP2B	47	6	111	5	173	8
DIP2C	71	0	139	1	203	1
DISC1FP1	60	2	103	2	201	6
DLAT	20	3	37	0	71	4
DLG3	46	2	46	1	54	1
DLGAP4	13	4	35	4	56	3
DLGAP4-AS1	2	9	6	16	6	27
DMD	42	16	71	19	124	27
DMTF1	25	0	46	1	60	2
DMWD	49	0	40	0	92	0
DMXL1	53	0	57	5	113	2
DNAJB4	16	0	13	1	25	0
DNAJB6	53	0	79	3	169	3
DNAJC11	57	4	74	5	125	3
DNAJC14	33	1	53	1	85	4
DNAJC3	27	2	61	3	117	1
DNAJC5	171	1	210	0	298	0
DNAJC6	18	0	17	2	45	3
DNASE1	8	68	5	87	14	153
DNASE2	14	0	26	0	27	0
DNER	34	3	55	5	116	3
DNM2	56	5	74	8	106	11
DNMT3A	33	0	61	2	70	2
DOCK5	53	3	69	3	153	3
DPP7	24	0	38	0	58	2
DPP9	76	11	83	30	135	61
DR1	34	0	48	0	92	0
DST	93	6	128	5	258	3
DSTYK	36	1	60	2	91	10
DTX2	17	3	25	1	54	7
DVL3	26	1	39	0	62	1
DYNC1LI1	19	0	18	1	23	0
DYRK1A	44	2	64	2	106	1
DZIP1	10	1	22	3	51	7
E2F3	39	115	100	44	162	57
ECHS1	37	0	42	0	79	0
ECI1	30	0	27	1	42	0
EDA	42	9	54	7	103	20
EDC3	34	0	45	4	77	1
EDF1	10	0	16	0	12	0
EEF1A1P3	8	0	17	0	27	0
EEF1A1P6	47	0	231	0	466	0
EEF1D	57	29	97	39	184	50
EFEMP1	23	0	66	0	123	0
EFHC2	8	0	20	0	25	2
EFTUD2	38	3	87	1	140	3
EGFL7	39	0	16	0	27	0
EGLN2	55	0	69	0	96	0
EGLN3	19	4	33	6	78	6
EHBP1	16	5	34	2	68	4
EHBP1L1	110	0	114	0	145	0
EIF2B4	17	0	16	0	19	1
EIF2B5	676	72	1049	77	1595	118
EIF2S3	43	0	115	0	186	3
EIF3D	49	1	74	0	105	0
EIF3M	8	0	21	0	58	2
EIF4A1	97	0	179	0	425	0
EIF4A2	81	0	177	0	423	0
EIF4B	65	1	118	1	159	2
EIF4EBP1	11	1	15	1	21	0
EIF4G1	309	0	478	0	695	0
EIF6	19	1	56	0	112	1
ELAVL1	51	30	124	81	205	108
ELF2	18	36	46	49	56	55
ELK4	26	0	34	7	64	6
ELL	54	1	113	1	148	3
ELOVL6	27	2	40	2	54	5
ELP5	18	10	18	8	33	9
EMC6	3	0	7	0	13	0
EMC8	8	0	23	0	50	2
ENAH	76	2	92	2	177	3
ENO1	189	0	517	0	853	0
ENOSF1	13	36	27	26	51	52
EP300	54	1	68	1	83	6
EPAS1	84	1	115	0	220	0
EPB41	43	7	63	26	99	40
EPB41L4A	9	21	14	32	29	35
EPB41L4A-AS1	21	0	29	0	32	0
EPB41L4B	24	0	30	0	50	1
EPHA1	0	12	0	20	0	30
EPS15L1	34	3	43	0	90	8
EPT1	68	3	132	0	235	1
ERC1	41	5	93	4	156	11
ERCC3	60	0	42	0	71	1
ERCC8	6	1	6	1	16	0
ERGIC1	74	6	143	4	232	20
ERGIC2	7	0	11	0	14	0
ERGIC3	29	0	33	0	62	0
ERI1	13	1	15	0	27	1
ERLIN1	23	0	68	2	91	2
ERMP1	38	12	66	21	136	43
ERP29	16	0	33	0	50	0
ESCO1	21	1	17	0	38	6
ESR2	6	51	3	45	5	122
ESRRA	136	0	156	0	216	1
ESYT2	107	1	122	0	248	3
ETFA	30	0	42	0	80	2
ETV4	13	4	17	1	36	6
ETV5	14	0	23	0	49	1
EXO1	4	0	9	1	18	1
EXOC3	47	8	57	11	86	12
EXOC4	44	2	91	12	175	15
EXOC6B	22	4	52	4	90	12
EXOSC3	5	10	10	7	15	7
EXT2	37	2	38	1	78	1
EYA3	12	1	42	2	52	3
EZR	92	1	192	0	258	3
FADS1	38	0	57	3	99	4
FADS2	57	38	51	59	99	102
FAF1	53	4	124	4	184	15
FAF2	62	0	97	2	152	1
FAM102A	89	0	124	4	179	1
FAM102B	127	3	263	2	448	4
FAM105A	16	0	55	0	109	0
FAM107B	68	3	90	3	199	4
FAM120A	74	1	97	2	135	0
FAM120AOS	21	9	24	14	53	20
FAM129B	488	0	440	2	596	1
FAM131A	43	1	27	0	61	0
FAM134A	104	2	107	3	156	7
FAM168A	44	6	46	10	111	11
FAM168B	134	1	180	1	231	2
FAM173B	7	0	18	0	27	0
FAM195A	14	0	22	0	28	2
FAM19A2	10	2	6	3	34	8
FAM207A	24	0	38	0	59	0
FAM208A	27	2	44	1	73	1
FAM20C	66	0	100	2	148	1
FAM219A	27	0	56	0	101	1
FAM21A	28	0	19	0	28	0
FAM35A	16	13	27	14	36	23
FAM49B	16	1	38	1	38	3
FAM53B	97	0	98	0	152	3
FAM65A	52	6	110	5	140	2
FANCI	20	9	33	12	85	21
FARP1	31	16	50	25	136	38
FARP2	41	5	68	6	91	10
FASTK	55	0	57	0	102	2
FBLN1	21	1	39	3	75	1
FBRSL1	112	0	169	0	215	1
FBXL18	120	2	212	1	348	9
FBXL6	7	55	14	33	12	41
FBXO11	17	91	26	123	57	198
FBXO2	21	0	29	1	37	2
FBXO22	16	2	27	0	53	2
FBXO31	55	1	73	1	142	2
FBXO46	43	0	79	0	95	0
FBXO7	43	0	28	0	65	1
FDPS	28	0	45	2	95	2
FEM1B	44	0	56	0	116	0
FERMT2	18	1	42	1	78	8
FEZ2	8	68	12	40	37	91
FGD6	14	1	22	5	35	9
FHL1	36	1	35	2	91	1
FIS1	13	3	15	1	33	2
FKBP10	31	0	50	2	105	0
FKBP5	52	2	57	3	77	6
FKRP	8	50	5	61	14	96
FLNB	107	3	186	3	285	4
FLNB-AS1	1	23	0	10	0	19
FNBP1	33	2	49	6	74	7
FNBP4	9	0	32	0	48	0
FNDC3A	18	1	63	3	111	1
FNIP1	47	0	94	2	132	3
FOXJ3	30	1	57	16	135	27
FOXK2	94	50	143	63	186	106
FOXM1	17	2	31	2	65	4
FP236383.1	31	0	42	0	75	0
FP236383.10	872	0	1189	0	2126	0
FP236383.12	721	0	2619	0	4190	0
FP236383.3	1077	0	1418	0	2402	0
FP236383.4	705	0	2614	0	4222	0
FP236383.6	428	0	173	0	266	0
FP236383.7	271	0	88	0	214	0
FP236383.9	3123	0	873	0	965	1
FP671120.1	159	0	130	0	248	0
FP671120.4	1074	0	1408	0	2312	0
FP671120.5	209	0	100	0	194	0
FP671120.6	3085	0	852	1	979	0
FP671120.7	727	0	2653	0	4358	0
FPGS	36	0	62	0	75	1
FRAS1	62	28	77	23	148	47
FRS2	22	1	26	2	47	2
FSTL3	135	0	194	2	265	2
FTH1P23	14	0	5	0	19	1
FTSJ3	23	2	46	4	82	15
FTX	48	25	97	38	153	53
FUBP1	38	1	42	0	71	0
FUS	50	0	82	1	141	0
FYCO1	57	0	51	0	77	1
FZD10	17	0	31	0	52	0
FZD3	13	1	36	0	61	0
FZR1	21	2	36	5	44	10
G3BP1	134	1	257	1	450	5
G3BP2	48	0	122	4	167	4
GACAT2	1	44	4	51	7	73
GADD45GIP1	34	6	47	15	81	17
GAK	90	0	84	0	117	1
GALNT1	33	36	47	3	99	8
GALNT10	37	6	57	2	93	11
GALNT2	305	3	426	1	763	3
GAPDH	96	0	251	0	565	0
GAS2L3	23	0	10	0	14	1
GAS5	81	0	208	0	645	0
GATAD2A	165	5	237	1	332	3
GATAD2B	114	1	167	3	262	3
GCNT2	49	1	76	1	147	3
GDA	22	2	24	1	60	5
GDAP1	9	6	18	6	15	8
GDAP2	15	0	29	0	57	1
GEMIN7	7	0	13	0	17	0
GET4	39	0	65	0	121	1
GFOD1	48	1	66	4	94	3
GFOD2	13	0	20	1	34	2
GGA1	23	0	37	1	62	0
GGCX	17	10	17	25	31	16
GGPS1	1	23	6	15	10	24
GHDC	13	0	12	0	15	0
GIGYF2	37	0	58	5	95	4
GIPC1	33	0	64	1	107	3
GIPC2	21	10	18	4	39	2
GJC1	36	0	61	3	83	2
GLIS2	99	2	74	4	123	7
GLO1	103	0	106	0	215	0
GLRX	1	44	3	58	3	77
GLRX3	35	0	28	1	57	0
GLUD1	26	1	32	1	50	1
GLUL	70	1	95	0	139	0
GNA11	123	0	114	1	156	0
GNA13	25	0	56	0	86	2
GNAI3	16	1	31	1	72	8
GNAL	29	6	49	6	73	14
GNAQ	18	0	40	2	62	8
GNAS	86	14	143	7	267	28
GNB1	81	3	135	7	239	4
GNB1L	50	7	60	16	96	22
GNL2	9	0	22	0	54	2
GNL3	40	2	46	1	77	3
GNL3L	31	0	60	0	64	0
GNL3LP1	2	0	4	0	7	0
GOLGA1	42	0	70	1	123	0
GOLGA2P7	15	0	41	0	47	0
GOLGA3	108	5	116	5	158	8
GOLM1	28	3	44	3	74	5
GOLPH3	30	0	91	3	171	1
GON4L	15	11	38	9	54	23
GOSR2	30	0	51	0	79	0
GPAT3	5	0	24	0	37	1
GPAT4	64	0	93	0	130	0
GPATCH8	24	2	75	3	106	2
GPBP1L1	32	1	62	0	91	5
GPC1	221	0	281	0	424	2
GPI	80	1	236	2	350	0
GPM6A	4	2	7	0	13	4
GPR161	24	1	36	0	67	1
GPRC5A	371	0	509	0	761	1
GPRIN3	21	1	45	0	91	0
GPSM2	20	5	30	16	64	25
GPX4	13	0	23	0	48	3
GRAMD1B	105	10	263	11	388	20
GRAMD3	29	0	53	1	98	2
GRB2	131	3	111	1	162	3
GREB1	153	3	66	4	73	5
GRPEL1	22	0	28	0	34	2
GRSF1	52	3	118	2	196	1
GSE1	93	3	65	1	126	3
GSK3A	37	3	42	6	54	9
GSKIP	10	0	13	1	32	1
GSPT1	54	3	109	2	184	3
GTF2E2	15	1	31	3	59	5
GTF2F1	13	1	22	0	32	0
GTF2H1	14	0	26	0	36	0
GTF2IRD1	75	5	112	6	165	13
GTF2IRD1P1	1	6	1	9	6	21
GTF3C2	26	2	64	1	101	0
GTF3C2-AS1	0	8	0	26	0	44
GTF3C5	28	0	48	0	72	0
GTPBP1	50	27	72	26	109	37
GTPBP4	39	0	77	1	116	1
GTPBP6	17	2	37	1	65	0
GUSBP1	8	2	13	1	28	4
GXYLT2	25	2	29	0	55	3
H1F0	18	0	49	0	85	0
H2AFV	30	1	45	0	81	3
H2AFY	18	0	40	1	85	2
HAP1	9	5	15	20	19	32
HCP5	15	0	24	0	50	0
HECTD1	39	3	106	5	135	5
HECTD4	84	79	85	94	138	176
HELLS	30	0	75	0	99	0
HERC2	48	9	73	2	138	9
HERC4	38	2	78	1	132	4
HERPUD1	86	0	122	0	230	1
HFM1	445	34	990	12	1897	23
HIATL1	59	3	78	1	147	3
HIC1	12	7	9	15	9	10
HINT1	32	1	93	0	203	1
HIP1	58	4	100	3	150	6
HIP1R	36	0	36	1	51	1
HIPK2	52	1	93	2	114	2
HIPK3	15	1	26	1	61	1
HIRA	50	3	118	5	163	17
HIST1H1C	38	0	54	0	101	0
HIST1H2AI	34	0	23	0	24	0
HIST1H2BB	42	44	56	60	109	108
HIVEP3	33	1	24	2	41	3
HM13	71	3	87	1	120	5
HM13-AS1	2	19	1	23	0	25
HMG20A	11	0	23	0	36	1
HMGA1P3	14	0	17	0	8	0
HN1	17	0	26	1	42	3
HNRNPA1P33	4	0	5	0	10	0
HNRNPA2B1	33	0	117	0	203	1
HNRNPA3	15	1	24	0	55	0
HNRNPC	16	3	77	0	142	0
HNRNPCP2	3	0	12	0	49	0
HNRNPF	29	1	79	0	106	0
HNRNPH1	88	1	96	0	196	0
HNRNPH3	5	0	19	1	27	0
HNRNPU	112	0	145	0	266	0
HOMER3	16	0	12	1	19	0
HOMEZ	22	0	20	0	23	3
HOOK2	27	51	51	105	106	145
HORMAD2-AS1	0	32	0	34	3	56
HOXA10	11	0	22	0	34	1
HOXA10-AS	0	9	0	15	0	16
HOXA10-HOXA9	14	0	24	0	35	1
HOXA9	14	0	24	0	32	1
HOXC10	11	0	21	0	32	0
HP1BP3	44	0	30	2	45	2
HPCAL1	42	1	87	3	160	2
HPDL	8	0	11	0	17	0
HPS5	33	0	38	0	73	0
HS2ST1	49	1	92	3	133	7
HS6ST1	50	1	63	0	138	2
HSD17B12	11	3	17	1	40	0
HSP90AA1	231	2	319	3	643	2
HSP90AA2P	84	0	123	0	248	0
HSP90AB4P	12	0	8	0	15	0
HSPA4	35	6	100	1	185	1
HSPA4L	13	1	42	1	73	4
HSPA5	154	0	293	0	552	0
HSPA8	308	0	1263	1	2038	1
HSPD1	104	2	124	3	212	19
HSPD1P11	4	0	4	0	4	0
HSPG2	93	3	166	2	266	8
HTATIP2	7	0	25	0	42	0
IARS	42	0	100	0	190	1
IBTK	13	0	57	0	118	1
ICMT	22	1	75	1	135	4
IFNAR1	19	1	23	1	34	1
IFNGR2	8	7	17	9	35	17
IGF1R	315	3	574	4	963	7
IGF2BP1	93	1	198	1	318	2
IGF2BP2	29	3	36	6	69	6
IGF2R	103	0	160	1	244	1
IGHV3-49	1	21	1	59	0	139
IKBKAP	34	1	36	0	66	1
IKZF3	24	3	35	1	59	1
IL11	6	0	9	0	8	1
IL6ST	23	3	28	5	75	12
ILF2	48	0	58	1	94	0
ILF3	191	1	285	0	449	1
ILKAP	9	0	17	1	39	2
IMPA2	94	2	67	1	127	1
INCENP	24	1	39	0	46	1
INF2	93	0	138	0	226	0
ING5	37	0	39	0	78	2
INPPL1	179	0	155	0	234	0
INSR	51	3	77	4	125	13
INTS3	37	0	66	0	130	0
INTS6	13	2	22	0	23	0
INTS6-AS1	7	10	7	11	12	5
INTS7	26	1	31	2	81	0
IP6K1	91	3	131	2	178	5
IP6K2	21	1	12	0	17	0
IPO11	16	6	30	12	55	20
IPO7	47	4	120	0	232	6
IQGAP1	122	1	181	2	315	0
IQSEC1	68	1	122	2	171	1
IRAK2	20	4	11	0	38	6
IRF2BP2	56	0	78	0	127	0
IRF3	11	0	16	0	40	0
ISYNA1	25	1	37	3	74	3
ITFG2	4	12	8	21	11	43
ITGA6	19	0	39	1	74	2
ITGAE	10	18	9	26	13	33
ITGAV	37	0	29	0	60	1
ITGB1BP1	10	0	15	5	24	6
ITPK1	53	26	70	14	126	28
ITPR1	135	0	228	5	424	3
ITPR3	123	3	167	3	235	3
ITPRIP	132	0	268	0	405	0
ITSN1	31	7	69	4	91	11
IWS1	14	2	19	2	50	3
JADE1	25	1	40	0	90	2
JAG2	45	1	55	0	86	0
JDP2	13	1	18	0	38	0
JPH1	14	1	51	0	79	0
JPX	23	0	39	7	62	7
JSRP1	0	19	2	26	2	28
JUP	80	0	85	0	140	1
KANK1	47	4	120	2	224	6
KANSL1	76	3	115	1	195	3
KANSL2	50	1	43	0	81	0
KANSL3	27	0	36	0	79	1
KAZN	34	4	47	4	67	12
KCMF1	32	1	34	3	82	2
KCNG3	18	0	27	2	57	7
KCNQ2	38	0	58	0	97	1
KCTD20	41	3	82	2	174	5
KCTD3	18	0	27	0	43	1
KCTD7	43	4	87	7	124	15
KDELR2	56	0	138	2	259	1
KDM2A	138	2	227	5	305	5
KDM2B	61	3	89	3	144	8
KDM4B	51	3	81	2	132	6
KDM4C	39	1	94	3	140	9
KDM5A	38	0	49	2	74	2
KDM5B	29	1	63	7	102	9
KHDRBS1	48	1	85	0	139	3
KIAA0100	86	1	150	2	220	0
KIAA0430	14	1	26	1	42	1
KIAA0907	16	1	32	0	61	1
KIAA1147	31	2	54	1	78	0
KIAA1191	44	0	118	0	155	0
KIAA1522	78	0	144	1	198	1
KIAA1549	46	0	52	2	99	0
KIAA1644	37	0	57	0	75	0
KIF13A	44	4	47	3	88	5
KIF1C	123	0	140	4	221	0
KIF21A	20	0	47	1	91	0
KIF5B	41	1	87	3	114	1
KLC1	57	58	72	98	138	94
KLF12	17	2	34	2	48	4
KLF16	196	0	209	0	329	0
KLF3	21	0	28	0	56	1
KLF5	32	0	40	0	75	0
KLF6	28	0	57	0	113	0
KLHDC10	39	0	58	1	90	0
KLHDC3	25	0	48	0	84	0
KLHL15	52	1	44	2	90	0
KLHL18	31	1	55	0	77	1
KLHL23	33	0	22	2	51	2
KLHL26	23	1	52	0	87	1
KLHL29	39	2	71	4	126	0
KMT2C	142	6	202	5	272	14
KNOP1	29	0	26	0	39	0
KRT18P11	19	0	57	0	79	0
KRT18P15	6	0	7	0	19	0
KRT8P34	10	0	4	0	11	0
KRT8P39	16	0	13	0	18	0
KRT8P48	7	0	11	0	14	0
KTN1	23	3	31	1	56	7
L1CAM	67	0	107	1	164	1
L3MBTL2	21	0	36	0	66	1
LA16c-366D1.3	0	87	0	114	0	140
LA16c-407A10.3	3	0	17	0	19	0
LAMA5	245	7	352	23	624	40
LANCL1	31	0	69	0	106	0
LANCL1-AS1	0	31	1	65	1	95
LARP1	318	5	434	2	630	6
LARP4B	134	4	139	5	224	1
LARP4P	3	0	14	0	16	0
LASP1	161	1	184	1	299	1
LDB1	15	0	37	0	52	0
LDHB	19	0	56	2	133	1
LEMD3	13	0	29	0	41	0
LGMN	62	3	11	1	23	1
LIFR	94	1	216	0	499	7
LIMCH1	95	1	128	3	224	4
LINC00094	13	12	9	20	13	32
LINC00294	5	0	10	0	9	1
LINC00324	74	8	79	41	135	67
LINC00854	609	15	884	17	1557	27
LINC00969	9	0	22	0	40	1
LINC01588	2	19	2	25	5	52
LITAF	25	1	74	2	139	2
LLfos-48D6.2	68	8	108	6	177	15
LMNA	565	1	446	1	632	1
LMNB2	250	2	193	0	274	1
LMTK2	238	0	242	0	382	0
LNX2	13	0	16	0	50	0
LONP1	82	4	82	5	140	9
LONP2	15	3	29	5	53	7
LOXL2	10	0	43	1	38	1
LPCAT1	200	0	251	1	355	0
LPGAT1	43	2	116	2	190	1
LPIN1	16	3	49	1	79	2
LRBA	24	5	67	8	109	12
LRP1B	249	10	90	11	98	13
LRP4	22	0	30	2	53	0
LRP5	84	0	101	4	187	1
LRP8	122	0	160	3	304	1
LRPAP1	60	0	65	0	103	0
LRPPRC	93	1	129	1	186	4
LRRC41	44	6	72	13	87	23
LRRC61	25	0	31	0	54	0
LRRC8D	46	1	58	3	105	1
LRRC8E	29	0	65	0	87	1
LRRTM3	0	20	0	50	1	104
LSM12	28	0	54	2	86	1
LSS	54	3	99	1	118	3
LTB4R2	16	5	28	4	38	4
LTBR	40	1	47	2	63	1
LUC7L2	36	4	95	1	232	6
LUZP1	65	2	130	2	205	4
LY6E	28	0	48	0	84	0
LYN	28	2	40	1	74	10
LYPLA1	10	1	21	0	35	3
MAD2L2	34	0	29	0	59	0
MAGEB2	11	0	16	0	34	0
MALSU1	5	7	11	5	15	6
MAN2A1	52	41	91	62	223	111
MANBA	14	6	25	7	37	7
MAP2K1	27	1	49	3	86	5
MAP2K2	68	0	67	0	127	2
MAP2K3	41	1	64	2	104	0
MAP2K4	39	0	42	0	43	4
MAP3K2	55	0	92	0	150	3
MAP4K4	42	2	75	2	107	0
MAP7	37	0	64	3	116	3
MAPK1	51	1	93	12	134	31
MAPK12	24	0	40	0	54	2
MAPK14	35	1	30	2	69	5
MAPK6	29	2	42	7	81	7
MAPK9	24	0	30	2	58	1
2001-03-01	15	0	22	0	46	0
2001-03-01	4	43	9	48	9	86
2007-03-01	26	2	52	0	86	1
MARK3	27	6	29	5	71	3
MARK4	66	5	109	5	161	10
MAST3	27	0	57	1	91	3
MAT2A	63	0	77	0	117	1
MATR3#1	24	1	76	0	131	0
MATR3#2	44	1	115	1	214	1
MAX	32	5	20	16	52	21
MBD3	66	3	82	1	104	0
MCCC2	19	0	20	2	39	0
MCF2L	40	2	48	1	51	3
MCM4	70	0	127	0	181	0
MCU	48	0	88	1	138	5
MDGA2	9	2	17	1	24	5
MDH1	5	0	27	1	65	0
MDH2	21	0	61	0	128	1
MDM2	41	4	96	4	165	9
ME1	24	3	21	18	65	30
MED12	31	0	32	0	44	1
MED12L	28	1	107	1	153	4
MED13	33	1	57	0	116	9
MED13L	48	4	117	3	167	2
MED26	24	0	46	1	60	0
MED29	31	0	33	0	29	0
MET	55	0	29	0	89	0
METAP1	24	0	48	1	95	2
METAP2	13	0	20	0	36	0
Metazoa_SRP#62	451	0	306	0	491	0
Metazoa_SRP#66	204	0	183	0	293	0
METRN	29	0	46	1	59	1
METTL8	11	3	22	0	34	4
MFSD11	4	29	5	59	13	101
MGA	94	3	127	7	235	11
MGAT5	99	0	184	2	309	2
MGST1	8	16	17	27	34	33
MICA	12	0	19	1	40	0
MICAL3	125	2	186	3	279	1
MICALL1	38	0	49	1	76	0
MICB	14	0	20	1	49	1
MIF	40	0	29	0	46	0
MIF-AS1	0	41	0	29	0	45
MINK1	46	1	73	0	92	3
MINOS1	9	0	24	0	29	0
MINOS1-NBL1	59	0	65	0	114	0
MIR1248	35	0	71	0	195	0
MIR27A	13	0	6	0	9	0
MIR3648-1	469	0	193	0	346	0
MIR3648-2	443	0	188	0	364	1
MIR3687-1	70	0	122	0	233	0
MIR3687-2	83	0	126	0	244	0
MIR4449	7	0	3	0	6	0
MIR589	2	0	3	0	4	0
MIR6087	442	0	435	0	893	0
MIR614	44	0	25	0	29	0
MIR663A	23	0	36	0	54	0
MIR663AHG	257	0	253	0	517	0
MIR663B	118	0	63	0	102	0
MIR6775	62	0	35	0	52	0
MIR7705	33	0	74	0	109	0
MIRLET7BHG	201	3	282	0	497	10
MISP	103	4	133	2	207	2
MITF	32	1	63	1	85	1
MKL1	73	1	114	4	174	4
MKLN1	30	3	75	3	149	13
MKNK1	20	0	35	0	55	0
MKNK1-AS1	0	4	0	8	1	11
MKNK2	297	0	284	0	408	0
MKRN2OS	0	9	0	17	3	22
MLEC	135	0	140	0	198	0
MLF2	45	8	42	11	106	26
MLLT1	124	0	145	0	246	0
MLLT4	22	0	36	0	67	0
MLST8	26	1	43	1	62	0
MMACHC	2	13	8	22	9	37
MMP17	13	1	29	0	35	0
MNX1	24	0	22	0	39	0
MOB3C	16	0	21	0	34	0
MORC3	11	1	18	1	25	3
MPC2	2	11	13	9	25	10
MPP3	16	1	31	1	31	0
MPRIP	196	13	317	31	397	53
MREG	19	0	20	2	35	1
MRI1	13	1	22	0	48	1
MROH7-TTC4	14	0	27	1	35	2
MRPL3	13	0	35	0	59	0
MRPL37	32	2	75	3	123	4
MRPL46	9	0	9	0	10	0
MRPS11	29	0	19	1	34	1
MRPS18A	7	0	11	0	18	0
MRPS25	30	17	43	31	95	47
MRPS6	34	0	88	2	151	2
MSH6	98	9	146	7	225	13
MSL2	22	1	43	3	59	2
MSLN	155	109	224	145	401	190
MSTO2P	14	0	15	1	21	4
MTA1	44	0	86	0	138	2
MTAP	52	0	110	0	162	5
MTCL1	275	1	337	2	514	5
MTHFD1	17	1	25	2	43	8
MTMR3	70	1	50	0	76	3
MTMR4	41	0	60	0	86	0
MT-ND1	22	10	33	22	30	36
MT-ND4	52	41	55	88	82	164
MT-ND4L	22	9	23	10	30	10
MT-ND5	58	154	59	247	102	375
MTOR	56	2	68	3	104	4
MT-RNR1	117	0	282	1	546	0
MT-RNR2	439	1	987	0	1977	2
MTRNR2L8	33	0	38	0	93	0
MT-TE	15	17	43	28	41	40
MT-TV	11	0	18	0	34	0
MUC13	52	0	141	0	217	1
MUC16	47	2	79	3	145	0
MVD	13	0	20	0	27	0
MYADM	16	2	37	0	57	0
MYC	176	0	430	0	635	0
MYH10	73	5	62	4	95	11
MYH9	137	5	201	3	297	8
MYL6	12	6	34	10	70	15
MYO10	101	2	161	2	298	8
MYO19	56	21	85	11	125	19
MYO1E	92	4	93	5	138	9
MYO9B	66	12	99	6	155	5
MYOF	48	2	64	5	103	3
MYPN	52	1	78	1	150	2
MZT2B	14	1	14	1	18	3
NAA10	12	0	18	0	22	0
NAA25	22	1	50	1	85	3
NAA38	9	10	11	10	19	39
NAA40	80	0	65	0	103	1
NAB1	23	1	26	0	43	0
NACC1	246	0	321	1	421	0
NACC2	147	0	175	3	267	3
NAP1L4	42	0	43	0	96	0
NARF	15	0	22	2	34	3
NAT9	48	0	42	0	51	0
NBPF1	33	0	59	0	57	0
NBPF19	42	0	76	0	124	1
NBPF25P	19	1	11	0	39	0
NBPF26	13	0	29	0	32	0
NCAPD2	37	1	71	0	119	1
NCAPH	13	0	11	0	15	0
NCBP3	12	0	33	2	49	3
NCEH1	56	0	70	3	118	1
NCL	71	2	146	2	303	2
NCOA2	22	1	19	4	45	5
NCOR1	16	8	48	6	100	13
NCOR2	154	1	220	1	332	1
NDFIP2	19	0	35	1	73	0
NDRG1	30	0	49	0	81	0
NDRG3	21	2	29	3	58	3
NDUFA13	8	0	8	1	34	0
NDUFB9	20	1	46	4	82	5
NDUFS1	22	1	37	1	87	3
NDUFS7	27	2	30	1	50	3
NDUFV1	18	0	34	0	41	0
NEAT1	458	0	1324	0	2521	0
NEDD4L	29	4	28	0	65	4
NEK7	34	0	29	0	63	2
NELL1	9	8	7	3	14	5
NETO2	40	0	44	1	78	0
NFAT5	45	1	80	1	170	5
NFIC	180	3	199	7	285	2
NFIX	163	0	147	2	206	2
NGRN	54	0	73	0	77	1
NHSL1	33	2	70	2	98	4
NIPBL	46	0	89	3	161	2
NIT1	0	7	5	17	13	30
NKTR	15	0	30	1	35	0
NKX2-3	41	1	60	0	76	1
NLE1	26	0	69	0	79	1
NLGN2	40	0	48	0	101	1
NLRP1	48	0	63	0	120	2
NMNAT1	12	3	21	0	26	4
NMRAL1	19	5	30	9	43	11
NNT	29	1	43	3	70	1
NOL10	19	3	21	0	65	2
NOL4L	64	2	69	7	104	7
NOL9	51	2	111	0	114	2
NONO	43	0	73	0	148	0
NOP56	30	0	64	1	127	0
NOP9	37	4	47	2	82	4
NOTCH1	86	0	174	2	169	0
NOTCH2NL	24	0	29	0	35	0
NPC1	20	2	39	5	93	9
NPDC1	31	0	31	0	77	0
NPEPL1	25	0	21	0	40	1
NPEPPS	31	4	68	3	117	4
NPIPA1	119	0	151	0	235	8
NPLOC4	156	3	176	5	221	3
NPM3	15	0	17	0	27	0
NPR3	52	0	77	1	119	0
NPRL3	47	3	59	5	76	12
NPTX1	150	0	185	0	291	1
NQO1	9	0	55	2	69	3
NR1D2	17	0	28	0	54	3
NR2C2	25	25	46	41	82	75
NR2F1	31	0	35	1	78	1
NR2F1-AS1	4	26	7	31	24	53
NR2F2	5	0	19	1	25	1
NRIP3	13	0	20	0	28	0
NRP2	19	0	37	0	58	0
NSD1	55	5	131	16	202	21
NSUN5P2	8	27	17	13	25	23
NT5C2	25	1	51	3	107	4
NTN4	7	4	5	8	17	16
NUB1	17	1	30	0	37	2
NUBP2	27	0	35	0	53	0
NUCB2	23	2	34	4	51	4
NUDC	12	0	27	3	52	3
NUDCD3	40	1	95	5	152	6
NUP107	25	1	30	2	58	3
NUP155	75	3	169	1	300	5
NUP188	52	3	97	4	154	2
NUP205	67	1	110	3	192	1
NUP88	26	7	22	19	41	53
NUP98	68	2	108	3	168	6
NUTF2	22	0	28	0	30	2
NXN	77	4	103	5	166	8
NXPE3	21	0	32	0	56	0
OAZ1	54	0	97	0	149	0
OAZ2	20	0	31	1	43	1
OGDH	73	1	162	0	249	2
OGFOD1	9	1	14	0	35	1
OGT	32	0	75	2	129	0
OPHN1	60	5	133	7	232	11
OPN3	11	2	29	0	69	2
OR2A1-AS1	21	2	39	4	50	3
ORAOV1	18	49	28	83	31	122
ORC5	8	1	17	0	27	2
ORMDL2	5	6	5	15	5	25
OSBP2	50	6	80	6	151	6
OSBPL1A	40	2	23	2	61	3
OSMR	19	10	57	17	98	40
OTUD3	21	0	36	0	64	0
OTUD5	50	6	48	2	86	3
OVOL2	34	4	43	8	80	12
OXA1L	12	0	14	0	38	0
P2RX5-TAX1BP3	22	7	39	7	89	16
P2RY11	17	0	9	1	26	3
P3H3	20	0	16	2	28	2
P4HA3	0	13	0	20	0	31
PABPC1	94	0	184	0	336	1
PABPC1L	2	22	2	34	2	53
PABPC3	39	0	33	0	62	0
PABPN1	23	0	30	0	48	0
PACSIN2	50	0	87	1	128	6
PAFAH1B1	69	7	84	3	147	2
PAICS	36	1	87	2	138	1
PAIP2	8	0	18	0	17	0
PAK1	11	0	30	2	52	4
PALLD	144	5	248	3	421	9
PALM	16	2	33	2	47	0
PAM16	8	89	15	69	33	112
PAN3	14	0	48	1	80	3
PANK2	10	6	11	2	28	7
PAPD5	19	1	18	3	33	1
PAPD7	99	1	142	1	241	1
PAQR4	17	2	35	3	48	10
PARD3	55	5	103	4	138	6
PARD3B	19	9	26	9	47	4
PARP12	32	0	38	1	86	1
PARP16	5	48	5	22	11	56
PCCB	18	2	25	1	42	4
PCDH11X	28	44	70	61	101	112
PCGF3	22	3	38	5	82	10
PCGF6	10	0	18	4	37	3
PCID2	15	0	56	0	98	1
PCM1	13	2	31	1	41	1
PCMT1	8	1	31	3	36	6
PCNXL3	102	1	163	1	253	1
PCSK9	250	1	497	0	727	2
PDAP1	13	29	29	41	57	72
PDCD6	33	3	66	2	104	4
PDE3A	245	1	342	2	701	4
PDE4A	51	1	61	5	85	3
PDE4D	60	10	103	10	199	6
PDE8A	48	3	91	3	146	6
PDHA1	52	2	53	2	144	2
PDIA4	45	0	82	1	160	0
PDPR	23	0	38	0	59	1
PDS5A	116	2	126	1	218	3
PDS5B	11	2	19	1	55	2
PDXDC1	46	97	55	108	119	164
PELP1	126	1	147	0	203	1
PER1	18	0	37	0	66	0
PERP	44	0	46	0	96	0
PEX10	30	12	27	13	38	29
PFAS	50	1	80	0	121	1
PFKFB2	20	61	44	38	84	75
PFKFB3	121	1	152	1	214	4
PFKP	63	2	91	1	166	4
PFN2	32	0	55	1	95	2
PGAM1P5	4	2	9	2	18	5
PGAM5	113	1	101	0	169	0
PGD	22	1	46	1	72	1
PGRMC1	21	0	13	0	60	0
PHACTR1	51	3	34	0	56	7
PHACTR2	30	0	40	2	46	7
PHACTR4	41	3	67	8	96	6
PHC3	24	0	26	2	48	3
PHF20	77	6	155	5	268	14
PHF3	17	0	39	2	46	1
PHF8	36	2	69	0	95	2
PHGDH	42	0	82	3	169	0
PHLPP1	33	3	46	2	97	5
PHTF1	33	1	21	3	55	1
PHTF2	25	0	39	1	86	4
PI4K2B	9	0	13	1	16	0
PI4KA	38	10	34	2	52	8
PID1	256	1	162	2	315	3
PIEZO1	185	3	255	4	435	9
PIGQ	11	0	36	0	50	0
PIGT	25	0	22	0	37	0
PIK3C2A	28	6	51	4	108	7
PIK3C2B	140	0	149	2	279	1
PIK3R3#1	41	0	58	0	61	3
PIKFYVE	29	0	57	1	83	3
PIP5K1A	115	2	164	0	279	2
PITPNM1	36	0	85	1	144	0
PKD1P6#1	38	0	55	1	82	0
PKD1P6#2	16	0	24	0	41	1
PKDCC	78	0	106	0	164	0
PKM	390	0	851	0	1359	4
PKMYT1	20	19	43	39	85	50
PKP4	50	29	53	24	86	39
PLA2G12A	9	0	24	0	34	1
PLA2G15	23	0	28	1	52	1
PLA2G4A	19	0	37	1	91	1
PLAC8	22	1	56	0	84	3
PLAGL1	23	2	30	3	48	3
PLBD2	15	0	24	2	40	0
PLCG2	94	1	121	14	251	31
PLEKHA2	60	1	70	1	124	2
PLEKHA6	66	0	124	1	191	1
PLEKHB2	99	8	149	11	299	17
PLK1	54	1	55	0	58	0
PLOD3	46	0	75	0	113	0
PLP2	20	1	25	2	26	0
PLPP2	12	4	40	1	64	1
PLS1	8	0	12	1	40	8
PLXNA2	22	1	28	0	45	3
PLXNB2	135	1	227	0	306	1
PLXND1	35	110	64	63	94	68
PMEPA1	89	0	92	1	148	2
PMF1	94	0	49	3	109	0
PMF1-BGLAP	94	1	50	4	110	0
PML	17	0	26	1	46	0
PMM2	44	2	95	3	152	6
PMPCB	9	14	13	13	30	12
PNKP	21	2	61	1	76	2
PNPLA2	11	0	16	1	32	0
POLA1	37	4	67	27	139	70
POLD2	56	0	73	0	136	0
POLR1B	24	0	68	0	136	1
POLR1D	11	0	18	1	25	1
POLR2L	2	17	14	45	11	96
POLR3E	43	1	43	3	75	0
POM121	75	9	117	17	182	21
POMGNT2	18	0	19	0	54	0
PON2	5	0	12	0	21	0
POR	47	3	74	2	107	4
POTEF	16	0	17	0	36	0
POU2F1	25	0	100	1	139	2
PPAN-P2RY11	37	0	68	0	100	0
PPARD	13	2	22	2	53	2
PPARGC1B	92	1	114	2	176	2
PPFIA1	84	3	99	4	155	10
PPFIA3	26	0	38	1	55	2
PPIA	36	0	98	0	120	3
PPIP5K1	15	0	27	1	41	1
PPME1	18	1	31	1	58	0
PPOX	1	24	6	74	4	81
PPP1CA	23	1	60	3	87	1
PPP1CB	50	0	82	1	236	0
PPP1CC	47	0	47	0	122	0
PPP1R13B	16	4	47	2	82	3
PPP1R13L	14	1	38	0	60	0
PPP1R14BP3	10	0	18	0	21	0
PPP1R16B	66	4	8	0	5	0
PPP1R9B	141	0	150	0	217	1
PPP2CB	23	0	23	1	55	0
PPP2R1A	79	2	142	5	189	2
PPP2R1B	41	26	110	29	170	40
PPP2R2B	15	2	27	4	64	3
PPP2R4	94	0	104	0	155	0
PPP2R5A	24	3	31	4	54	8
PPP2R5C	24	1	37	4	66	5
PPP2R5E	33	0	30	2	42	2
PPP3CB-AS1	1	8	0	15	2	15
PPP3R1	39	1	36	0	101	2
PPP4R1	25	1	48	1	82	2
PPP4R2	21	1	42	0	94	1
PPP5C	19	0	40	0	56	0
PPP6R2	36	5	75	5	119	9
PPP6R3	28	1	63	1	115	2
PPT2-EGFL8	9	23	19	33	31	62
PQLC1	33	0	45	0	74	0
PRC1	22	0	38	1	73	0
PRC1-AS1	0	22	1	33	0	54
PRCC	25	24	41	28	44	31
PRDX1	24	0	55	0	141	2
PRDX4	41	0	52	0	136	1
PRICKLE3	10	0	41	2	49	3
PRKACB	15	0	32	1	43	1
PRKAR1B	66	10	47	14	74	35
PRKAR2B	11	3	10	1	24	2
PRKCI	13	0	19	0	54	3
PRKCSH	18	0	39	2	62	0
PRKD3	42	0	151	2	286	1
PRKRIP1	23	0	50	4	74	1
PRMT1	18	2	31	0	72	0
PRMT3	27	1	52	0	70	2
PRPF31	27	0	17	1	22	1
PRR14L	70	2	69	0	109	3
PRRC2C	131	1	144	2	260	1
PSMA3	13	0	10	0	36	2
PSMA5	28	0	50	1	156	0
PSMB7	30	2	33	6	60	15
PSMC3IP	13	1	20	4	29	2
PSMD1	24	0	55	1	112	4
PSMD2	86	0	117	0	212	1
PSMD8	35	0	32	0	51	0
PSME3	46	0	106	1	188	0
PSMG3	54	0	34	1	53	0
PSPH	17	1	27	2	33	1
PSTPIP2	5	1	4	3	16	4
PTBP1	202	0	264	0	423	0
PTCH2	18	1	38	0	42	1
PTDSS1	34	1	39	1	98	1
PTDSS2	23	0	36	1	63	1
PTGES3	40	1	62	0	129	2
PTK2	54	5	107	3	188	4
PTK6	12	1	15	0	27	0
PTMA	18	1	29	1	74	0
PTMS	34	0	32	0	74	1
PTP4A2	67	2	104	8	159	3
PTPN11	41	2	87	3	138	2
PTPN12	9	3	21	1	38	5
PTPN3	13	1	21	1	49	3
PTPRD	7	375	6	279	15	505
PTPRF	173	3	307	0	459	2
PTPRJ	152	3	150	6	250	4
PTPRM	61	2	123	3	225	17
PTPRS	79	4	151	4	254	9
PTTG1IP	76	0	140	1	193	0
PUM1	46	1	85	4	134	4
PUM2	64	1	121	1	235	1
PUS7	43	4	79	4	142	2
PVR	39	0	86	1	113	0
PVT1	83	43	150	56	252	91
PWWP2A	36	1	36	6	39	15
PXN	79	1	143	3	205	4
PXN-AS1	3	46	4	76	5	100
QPCTL	17	1	37	1	41	2
QSOX1	79	0	67	0	114	0
QSOX2	93	0	94	0	162	1
R3HDM1	17	2	36	2	66	4
RAB10	36	0	104	2	159	3
RAB11FIP1	58	0	78	0	107	2
RAB11FIP3	43	2	68	3	91	4
RAB11FIP5	108	2	145	1	189	3
RAB13	10	1	9	0	8	0
RAB21	19	0	24	0	44	0
RAB2A	27	0	42	1	96	1
RAB31	42	2	42	2	92	5
RAB3GAP1	43	3	52	4	97	2
RAB3GAP2	22	19	48	24	82	50
RAB4B-EGLN2	49	0	65	0	89	0
RAB6A	14	3	33	3	62	2
RAB7A	22	16	42	18	79	29
RABEP1	19	5	37	6	87	4
RABEP2	10	0	13	2	9	3
RABGEF1	33	3	57	7	82	8
RABL6#1	143	220	196	247	340	323
RABL6#2	38	41	42	48	102	72
RAD23A	30	2	61	2	78	3
RAD23B	9	1	34	0	67	2
RAD51C	3	1	9	0	10	2
RAD9A	18	9	39	37	61	38
RAF1	67	3	73	5	132	5
RAI1	125	0	186	0	263	3
RAI14	90	1	123	0	248	5
RALA	15	0	16	1	42	0
RALB	10	1	24	0	35	0
RALGDS	34	0	65	0	95	0
RALY	28	9	58	15	97	28
RALY-AS1	0	3	1	12	2	14
RANBP1	8	5	26	3	34	5
RANGAP1	136	1	161	0	248	1
RAP1B	16	3	33	3	61	6
RAP1GAP2	68	3	99	5	153	7
RAP1GDS1	21	0	30	2	51	4
RAPGEF2	23	5	57	0	96	3
RAPGEF6	32	1	54	3	106	4
RAPH1	13	6	31	8	41	22
RARA	24	0	40	1	55	0
RARS	22	0	20	0	51	3
RASAL2	53	3	61	2	125	6
RASGEF1C	78	1	24	0	79	6
RASL10B	30	0	33	0	57	0
RB1CC1	22	0	39	3	85	2
RBAK-RBAKDN	32	20	54	4	87	5
RBFOX2	56	4	82	2	130	3
RBM12	35	0	71	0	102	0
RBM19	22	0	40	2	61	3
RBM27	33	2	68	0	98	3
RBM33	42	0	92	1	163	0
RBM47	79	0	86	3	172	6
RBM6	21	5	41	8	76	11
RBMX	35	0	52	2	116	0
RBSN	22	0	38	0	66	0
RC3H1	48	1	79	2	112	3
RC3H2	30	0	31	0	78	1
RCAN1	15	1	23	1	53	2
RCC1	197	1	189	3	408	11
RCC2	156	1	209	2	343	0
RCL1	29	0	52	0	63	1
RCN1	18	2	24	5	53	8
RCOR1	48	1	134	4	196	4
RDX	12	1	20	1	49	2
RELL1	33	1	24	1	44	3
RELN	182	24	56	18	60	18
RER1	30	4	43	6	88	11
RERE	78	11	147	4	195	8
RFC1	11	0	26	1	53	2
RFC2	11	0	21	0	32	0
RFFL	16	7	37	6	74	6
RFWD2	22	0	28	4	77	2
RGPD5	37	0	79	0	87	2
RHEB	27	11	92	21	175	54
RHOBTB2	72	5	80	9	110	4
RHOBTB3	71	2	88	4	123	3
RHOD	43	0	24	0	52	1
RHOF	162	11	210	10	345	13
RHOG	10	0	25	1	19	1
RHOT2	30	0	45	0	72	0
RHPN2	16	0	43	2	87	3
RIC1	25	3	50	5	89	10
RICTOR	25	0	66	1	104	0
RIF1	62	0	79	1	146	0
RLF	7	0	27	2	49	3
RMND5B	17	6	25	28	40	33
RMRP#1	346	0	267	0	767	0
RMRP#2	346	0	267	0	767	0
RN7SK	292	0	298	0	635	0
RN7SKP139	2	0	4	0	5	0
RN7SKP160	10	0	19	0	26	0
RN7SKP176	85	0	111	0	227	0
RN7SKP187	3	0	8	0	21	0
RN7SKP193	18	0	19	0	50	0
RN7SKP228	6	0	6	0	10	0
RN7SKP230	39	0	61	0	110	0
RN7SKP25	4	0	7	0	17	0
RN7SKP8	8	0	6	1	12	0
RN7SL1#1	552	0	405	0	554	0
RN7SL116P	62	0	6	0	2	0
RN7SL1#2	552	0	405	0	554	0
RN7SL128P	114	0	43	0	54	0
RN7SL2	223	0	125	0	160	0
RN7SL3	114	0	141	0	212	0
RN7SL396P	150	0	102	0	165	0
RN7SL4P	247	0	187	0	297	0
RN7SL559P	4	0	2	0	1	0
RN7SL587P	2	0	2	0	1	0
RN7SL5P	362	0	264	0	476	0
RN7SL674P	146	0	51	0	52	0
RN7SL752P	97	0	63	0	67	0
RN7SL767P	89	0	18	0	40	0
RNA5-8S5#1	359	0	473	0	1006	1
RNA5-8S5#2	332	0	527	0	1009	0
RNA5-8S5#3	362	0	500	0	1009	0
RNA5-8S5#4	331	0	454	0	1048	1
RNA5S1	49	0	138	0	190	0
RNA5S10	78	0	135	0	175	0
RNA5S11	71	0	153	0	201	0
RNA5S12	66	0	116	0	195	1
RNA5S13	79	0	141	0	184	0
RNA5S15	86	0	140	0	214	0
RNA5S16	83	0	145	0	193	0
RNA5S17	92	0	121	0	202	0
RNA5S2	79	0	136	0	209	1
RNA5S3	75	0	135	0	214	0
RNA5S4	79	0	131	0	222	1
RNA5S5	68	0	128	0	189	1
RNA5S6	85	0	112	1	191	0
RNA5S7	78	0	123	0	191	0
RNA5S8	85	0	141	0	206	2
RNA5S9	52	0	95	0	187	0
RNA5SP145	26	0	96	0	131	0
RNA5SP149	22	0	79	0	124	0
RNA5SP162	72	0	104	0	113	0
RNA5SP191	3	0	5	0	9	0
RNA5SP202	69	0	74	0	100	0
RNA5SP259	6	0	21	0	27	0
RNA5SP298	13	0	30	0	41	0
RNA5SP352	5	0	17	0	33	0
RNA5SP389	21	0	59	0	139	0
RNA5SP429	15	0	68	0	120	0
RNA5SP442	5	0	20	0	31	0
RNA5SP506	7	0	10	0	24	1
RNA5SP74	43	0	48	0	51	0
RNASEH1	18	0	23	1	33	0
RNASEH2A	5	1	16	0	26	0
RNASEK	6	0	18	0	19	0
RNASEK-C17orf49	7	0	22	0	23	0
RNASET2	5	1	12	1	16	0
RNF121	30	0	48	0	62	5
RNF216	70	1	97	2	170	4
RNF216P1	30	20	56	4	67	4
RNF220	47	3	77	4	138	9
RNF31	40	0	55	1	78	0
RNF34	8	5	27	13	37	21
RNF38	36	2	64	5	75	7
RNF4	154	7	172	4	267	8
RNF8	23	0	16	0	42	0
RNGTT	14	6	44	3	48	1
RNPEP	38	0	57	1	100	0
RNPEPL1	12	0	32	2	40	4
RNU1-1	154	0	81	0	123	0
RNU11#1	126	0	71	0	111	0
RNU1-11P	44	0	30	0	51	0
RNU11#2	126	0	71	0	111	0
RNU1-134P	42	0	4	0	5	0
RNU1-136P	16	0	10	0	22	0
RNU1-18P	28	0	19	0	51	0
RNU1-19P	17	0	5	0	12	0
RNU1-2	171	0	97	0	132	0
RNU12#1	593	0	107	0	202	0
RNU12#2	593	0	105	0	197	0
RNU1-27P	166	0	91	0	149	0
RNU1-28P	177	0	90	0	112	0
RNU1-3	184	0	85	0	137	0
RNU1-4	169	0	83	0	168	0
RNU1-63P	19	0	5	0	14	0
RNU1-67P	45	0	39	0	58	0
RNU1-88P	7	0	8	0	17	0
RNU1-8P	9	0	2	0	4	0
RNU2-33P	10	0	6	0	7	0
RNU2-59P	3	0	3	0	4	0
RNU4-1	48	0	81	0	143	0
RNU4-2	126	0	133	0	206	0
RNU4-82P	35	0	67	0	105	0
RNU4ATAC	24	0	70	0	154	0
RNU4ATAC16P	15	0	12	0	21	0
RNU5A-1	48	0	20	0	52	0
RNU5E-6P	17	0	37	0	42	0
RNU5F-1	51	0	20	0	43	0
RNU6-13P	3	0	7	0	10	0
RNU6-737P	3	0	3	0	9	0
RNU6-8	4	0	11	0	14	0
RNU6ATAC	8	0	15	0	38	0
RNU7-1	15	0	2	0	12	0
RNVU1-1	49	0	21	0	17	0
RNVU1-14	11	0	8	0	16	0
RNVU1-17	22	0	8	0	12	0
RNVU1-18	158	0	82	0	124	0
RNVU1-19	59	0	14	0	17	0
RNVU1-6	3	0	5	0	6	0
RNVU1-7	180	0	77	0	141	0
ROBO1	10	7	33	4	52	5
RP11-108O10.8	13	1	36	4	111	1
RP11-1149O23.3	1	8	3	11	2	13
RP11-119K6.6	13	0	36	0	48	0
RP11-11N7.5	15	0	31	0	68	0
RP11-127L20.5	0	45	0	112	0	148
RP11-12J10.3	103	1	112	3	178	5
RP11-140K17.3	0	23	0	22	0	15
RP11-145E5.5	59	46	119	88	177	168
RP11-146B14.1	41	2	92	3	134	14
RP11-152P23.2	0	24	0	47	0	85
RP11-153M3.1	5	0	10	0	23	0
RP11-156P1.2	33	6	55	2	85	17
RP11-157P1.4	0	23	0	9	2	22
RP11-158M2.3	2	55	0	119	0	212
RP11-15K19.2	77	1	158	0	174	1
RP11-160C18.2	0	6	3	7	1	11
RP11-160E2.6	338	0	173	0	375	0
RP11-166B2.8	7	22	5	65	7	100
RP11-173P15.3	0	63	0	57	0	71
RP11-178C3.1	16	5	14	8	29	26
RP11-178L8.4	46	0	56	0	104	2
RP11-17J14.2	0	16	0	17	1	29
RP11-186B7.4	97	0	180	0	429	0
RP11-192H23.7	0	13	0	52	0	68
RP11-196G11.6	0	7	0	21	0	24
RP11-196H14.3	0	31	0	9	0	21
RP11-204L24.2	24	0	71	2	154	0
RP11-20I23.1	44	2	79	1	100	0
RP11-216L13.17	5	0	10	0	21	0
RP11-229P13.22	0	5	0	5	0	11
RP11-229P13.23	0	84	0	69	0	70
RP11-234N17.1	6	0	4	0	6	0
RP11-235E17.2	29	0	28	0	67	1
RP11-244M2.1	22	1	46	4	94	6
RP11-258F1.1	0	19	0	45	0	56
RP11-286N22.8	8	5	21	7	27	9
RP11-295D4.1	0	27	2	29	0	36
RP11-295K3.1	11	0	37	0	53	0
RP11-296I10.3	0	17	1	25	1	41
RP11-297P16.3	14	0	9	1	28	0
RP11-29H23.5	9	3	8	3	14	7
RP11-302B13.5	53	0	113	0	166	1
RP11-315D16.2	46	0	53	0	86	2
RP11-316M1.12	0	32	0	61	0	106
RP11-316M1.3	0	18	0	10	0	12
RP11-318A15.7	1	38	2	85	7	128
RP11-321N4.5	30	0	63	1	79	0
RP11-342M3.5	0	8	0	9	0	37
RP11-343C2.11	34	2	42	2	67	3
RP11-359D14.3	1	12	0	18	1	34
RP11-360L9.8	0	27	0	50	0	72
RP11-371A22.1	54	0	206	0	321	0
RP11-375N15.2	0	5	0	5	0	7
RP11-382A20.3	13	0	14	0	5	2
RP11-382A20.4	5	15	5	18	2	6
RP11-382A20.5	5	21	5	60	10	78
RP11-382A20.6	3	13	2	23	2	39
RP11-382A20.7	2	12	1	33	2	38
RP11-392P7.1	12	0	16	0	28	0
RP11-39C10.1	39	0	39	0	66	0
RP11-405A12.1	6	0	17	0	38	0
RP11-405A12.2	9	0	21	4	48	3
RP11-425L10.1	14	0	34	0	37	0
RP11-432B6.3	10	31	12	30	12	58
RP11-449H3.3	36	3	69	2	99	4
RP11-44N21.4	26	1	24	0	41	0
RP11-452G18.2	18	0	19	0	22	0
RP11-458D21.5	37	0	47	0	61	0
RP11-45M22.3	1	34	0	59	1	80
RP11-465N4.4	0	9	0	23	1	35
RP11-468E2.4	25	0	32	1	47	1
RP11-473O4.5	0	4	0	8	0	8
RP11-474G23.1	41	8	40	18	109	31
RP11-474G23.2	0	17	0	10	0	30
RP11-475E11.9	19	24	45	30	76	67
RP11-478C19.2	58	3	76	1	110	0
RP11-484D2.2	0	6	0	21	2	34
RP11-490O6.2	0	5	0	7	0	4
RP11-492D6.3	6	0	10	2	6	2
RP11-49I4.3	0	4	0	4	0	3
RP11-516A11.1	32	0	68	0	110	0
RP11-51F16.8	12	1	25	2	57	1
RP11-522I20.3	0	5	0	13	0	23
RP11-529K1.4	2	35	0	51	2	81
RP11-54F2.1	0	122	0	158	0	197
RP11-56B16.4	0	5	0	7	0	10
RP11-571M6.15	12	0	7	1	13	1
RP11-579D7.2	0	9	0	18	0	24
RP11-580I16.2	5	17	2	36	4	56
RP11-584P21.2	19	2	8	3	19	4
RP11-589P10.7	2	7	2	22	8	25
RP11-596C23.6	451	1	306	0	492	0
RP11-59C5.3	0	4	0	6	0	12
RP11-60A24.3	5	5	4	4	2	11
RP11-611O2.3	6	0	18	0	35	0
RP11-611O2.5	0	9	0	33	0	49
RP11-613M10.9	61	39	78	54	140	75
RP11-618P17.4	43	0	132	1	182	1
RP11-637O19.3	13	5	29	4	53	3
RP1-163M9.8	0	184	1	86	0	138
RP11-642A1.2	20	0	2	0	10	0
RP11-651P23.4	14	0	17	0	33	0
RP11-654A16.1	0	17	1	16	1	23
RP11-654A16.3	2	139	2	212	6	348
RP11-661A12.7	0	7	0	27	0	55
RP11-661A12.8	0	12	0	40	0	77
RP11-670E13.5	0	69	0	79	0	100
RP11-688G15.3	0	16	0	40	0	66
RP11-697E2.12	38	0	56	1	53	2
RP11-697E2.6	48	1	62	2	63	3
RP11-703M24.5	1	39	1	33	0	60
RP11-707G14.1	0	5	0	6	0	25
RP11-715J22.4	0	10	0	16	1	27
RP11-717K11.2	10	0	11	3	14	4
RP11-729L2.2	8	0	10	0	15	1
RP11-732M18.4	34	0	43	1	77	2
RP11-739N20.2	2	190	2	349	2	544
RP11-746M1.1	0	27	0	22	0	30
RP11-74E22.5	0	45	0	26	0	43
RP11-761B3.1	6	32	20	16	61	31
RP11-762I7.5	37	6	58	5	97	8
RP11-778D9.4	62	0	201	0	307	0
RP11-77H9.2	27	22	71	41	105	38
RP11-77K12.8	10	2	22	14	28	15
RP11-815J21.2	0	25	0	54	0	70
RP11-815J21.4	0	11	0	32	1	28
RP11-818F20.5	0	11	2	29	0	63
RP11-822E23.2	0	67	0	45	0	84
RP11-822E23.8	74	0	52	0	106	0
RP11-834C11.12	25	0	35	0	63	1
RP11-849F2.7	12	0	16	1	18	0
RP11-84A19.4	37	0	70	2	128	1
RP1-184J9.2	27	21	47	37	89	71
RP11-872D17.8	68	3	90	0	159	1
RP11-875O11.1	5	71	8	71	4	100
RP11-87F15.2	0	5	1	4	0	15
RP11-881M11.4	0	33	0	42	0	74
RP1-191J18.66	0	3	1	7	0	8
RP11-958N24.1	51	0	68	0	96	3
RP11-96D1.7	0	19	0	16	0	26
RP11-96O20.4	21	0	17	1	48	3
RP11-977G19.10	19	5	44	7	85	0
RP11-977G19.11	3	4	2	21	0	42
RP11-97O12.5	0	24	0	11	0	16
RP11-97O12.7	9	31	13	19	11	34
RP11-981P6.1	0	28	1	28	0	44
RP11-983P16.4	6	63	10	113	22	147
RP1-20B21.4	0	57	0	58	0	102
RP1-309K20.6	42	1	99	1	147	2
RP13-512J5.1	10	0	20	1	32	1
RP13-582O9.6	20	0	28	0	47	0
RP13-672B3.2	37	2	30	1	35	5
RP1-4G17.5	16	18	24	19	33	34
RP1-56K13.3	0	137	0	154	0	253
RP1-65P5.3	0	7	0	13	0	35
RP3-394A18.1	0	57	0	36	0	60
RP3-468K18.5	26	0	19	1	18	1
RP3-477O4.14	0	11	0	6	0	10
RP3-508I15.18	1	26	3	26	4	23
RP3-508I15.19	2	26	3	26	5	23
RP3-508I15.9	2	5	4	10	3	11
RP4-536B24.2	0	3	0	13	0	30
RP4-545C24.1	1	9	3	11	1	21
RP4-613B23.1	0	14	1	26	1	34
RP4-614O4.11	23	8	50	5	96	9
RP4-635E18.9	42	0	59	1	121	0
RP4-734P14.4	36	0	27	1	37	2
RP4-781K5.2	0	29	0	49	0	80
RP4-814D15.2	4	0	14	0	25	0
RP5-1033H22.2	0	11	0	6	0	12
RP5-1042K10.14	10	0	7	1	20	2
RP5-1052I5.2	34	1	69	4	89	8
RP5-1056L3.3	6	0	4	0	13	0
RP5-1120P11.1	1	15	5	19	1	17
RP5-1142A6.2	0	54	0	73	1	155
RP5-1142A6.9	0	11	0	24	1	27
RP5-1158E12.3	4	0	3	0	4	2
RP5-1182A14.7	0	169	1	85	0	172
RP5-1184F4.7	0	6	0	3	1	3
RP5-1186N24.3	13	0	9	0	17	1
RP5-857K21.4	86	113	135	158	243	233
RP5-862P8.2	34	1	64	1	94	0
RP5-875O13.1	28	0	34	0	63	0
RP5-890O3.9	2	0	4	0	4	0
RP5-896L10.1	8	1	5	0	8	1
RP5-940J5.6	0	24	1	27	0	57
RP5-940J5.9	0	25	0	62	0	173
RP5-956O18.3	0	104	0	178	0	258
RP5-991G20.1	6	54	9	38	21	48
RPA1	19	7	69	17	107	39
RPL10A	15	0	59	0	80	0
RPL13AP2	8	0	12	0	13	0
RPL18A	45	0	100	0	152	0
RPL18AP3	6	0	28	0	59	0
RPL18P11	6	0	5	0	9	0
RPL22	36	6	47	6	84	11
RPL23	33	0	34	0	61	0
RPL26	9	0	16	0	13	0
RPL27A	67	7	48	13	97	19
RPL28	31	10	43	8	79	30
RPL3	122	0	193	0	366	1
RPL37	60	0	71	0	111	0
RPL4	69	2	107	5	246	15
RPL7AP66	10	0	22	0	36	0
RPL7L1	19	0	52	0	74	1
RPL9P9	21	0	44	0	98	1
RPLP0	84	0	267	0	447	0
RPLP1	26	0	78	0	116	0
RPLP2	17	0	26	0	48	0
RPPH1#1	208	0	124	0	274	0
RPPH1#2	208	0	124	0	274	0
RPRD1B	35	2	42	0	79	1
RPS10	18	0	19	0	52	0
RPS10-NUDT3	33	1	37	3	85	3
RPS12	23	0	39	0	131	0
RPS15	14	0	13	1	34	0
RPS17	6	0	17	0	43	0
RPS19	38	1	121	0	165	1
RPS2	130	0	140	0	212	0
RPS20P14	2	0	6	0	10	0
RPS29	2	554	10	408	14	558
RPS2P46	33	0	71	0	102	0
RPS2P5	40	0	72	0	95	0
RPS3	253	1	430	0	945	0
RPS3P6	9	0	4	0	30	0
RPS3P7	12	0	6	0	23	0
RPS4XP17	6	0	14	0	22	0
RPS6KA2	49	0	89	1	126	4
RPS6KB1	21	3	25	1	62	3
RPS8	74	1	75	0	183	0
RPS9	39	0	106	0	199	2
RPSA	161	0	128	0	309	0
RPSAP14	6	0	7	0	14	1
RPSAP26	16	0	23	0	30	0
RPTOR	75	3	127	2	192	8
[truncated: 612 more rows]
